# Supplementary material for: The structure and function of the global citrus rhizosphere microbiome
Source: Nat Commun. 2018 Nov 20;9:4894. doi: 10.1038/s41467-018-07343-2 (PMC6244077; doi:10.1038/s41467-018-07343-2)
Supplement: Supplementary file 4 — Supplementary Data 1 [file 41467_2018_7343_MOESM4_ESM.xlsx]

## Sheet: 1
Code	Location	Soil type	Climate type	pH	% organic C	N (mg/kg)	P (mg/kg)	K (mg/kg)	Ca (mg/kg)	Na (mg/kg)	Mg (mg/kg)	Al (mg/kg)	Cu (mg/kg)	Fe (mg/kg)	Mn (mg/kg)	Zn (mg/kg)
UST	Weslaco, Texas	Clay loam	Humid subtropical	NA	NA	NA	NA	NA	NA	NA	NA	NA	NA	NA	NA	NA
USCA	Riverside, California	Loam soil	Semi-arid	7.1	1.3	48	26	276	1801	168.13	227	NA	3.1	25	7	11.8
USFL	Lake Alfred, Florida	Sandy	Humid subtropical	NA	NA	NA	NA	NA	NA	NA	NA	NA	NA	NA	NA	NA
BRS	South Sao Paulo	Red earth	Humid Subtropical	NA	NA	NA	NA	NA	NA	NA	NA	NA	NA	NA	NA	NA
BRE	East Sao Paulo	Red earth	Humid Subtropical	NA	NA	NA	NA	NA	NA	NA	NA	NA	NA	NA	NA	NA
BRN	North Sao Paulo	Red earth	Humid Subtropical	NA	NA	NA	NA	NA	NA	NA	NA	NA	NA	NA	NA	NA
CNGX	Guangxi	Red earth	Humid subtropical	NA	NA	NA	NA	NA	NA	NA	NA	NA	NA	NA	NA	NA
CNGD	Guangdong	Red earth	Humid subtropical	NA	NA	NA	NA	NA	NA	NA	NA	NA	NA	NA	NA	NA
CNJX	Jiangxi	Loam soil	Humid subtropical	NA	NA	NA	NA	NA	NA	NA	NA	NA	NA	NA	NA	NA
IT1	calabria,Bovalino	Clay	mediterranean	7.5	0.95	1000	1140	13352	6138.7	NA	NA	NA	6.15	24.46	8.95	0.94
IT2	Sicily, Scordia	Clay	mediterranean	7.6	1.14	900	2021	12640	12863.9	NA	NA	NA	3.12	12.07	10.25	0.63
IT3	Sicily, Paterno	Clay	mediterranean	7.9	0.94	900	539	13289	6803.4	NA	NA	NA	1.63	10.28	8.47	0.75
SPBE	Betera, Valencia	Loam soil	mediterranean	8.03	2.69	1466	134	207.23	3679.31	NA	NA	NA	NA	NA	NA	NA
SPAN	Carmona, Sevilla, Andalucia	Sandy clay loam	mediterranean	8.27	0.74	280	<9.8	164.22	4066.4	NA	NA	NA	NA	NA	NA	NA
AUSC	Mundubbera, Queensland	Clay loam	Humid subtropical	NA	NA	NA	NA	NA	NA	NA	NA	NA	NA	NA	NA	NA
AUSB	Griifith, NSW	Clay loam	Semi-arid	NA	NA	NA	NA	NA	NA	NA	NA	NA	NA	NA	NA	NA
AUSA	Mildura, Victoria	Sandy	Semi-arid	NA	NA	NA	NA	NA	NA	NA	NA	NA	NA	NA	NA	NA
SAHO*	Hoedspruit	Sandy	Arid steppe hot	7.35	0.28	9.1	10.79	20.72	221.71	0.37	37.53	68.76	4.44	53.01	78.14	14.96
SAMO*	Mooinooi	Sandy	Arid steppe hot	6.84	0.43	7.7	33.4	50.82	508.01	1.44	58.95	99.39	3.35	97.68	132.29	7.64
SANE*	Nelspruit	Sandy	Oceanic Subtropical Highland	8.8	0.62	4.9	15.17	11.72	1583.41	104.3	398.46	63.84	7.42	26.47	161.93	11.57
FRPH	Plaine des cafres, Piton Hyacinthe	Andisols	Tropical	5.21	12.5	10800	2890	244.375	2572.78	21.505	561.085	NA	8.505	87.55	5.965	9.955
FRPI	Petite ile, Chemin Jessy	Andisols	Tropical	6.405	3.855	3680	245	314.755	2850.39	44.965	744.855	NA	3.01	34.55	12.56	14.25
FRSP	Le Guillaume	Andisols	Tropical	5.84	4.24	4385	239	651.015	3755.55	27.37	1137.81	NA	7.675	37.95	40.3	12.23
