# Supplementary material for: The structure and function of the global citrus rhizosphere microbiome
Source: Nat Commun. 2018 Nov 20;9:4894. doi: 10.1038/s41467-018-07343-2 (PMC6244077; doi:10.1038/s41467-018-07343-2)
Supplement: Supplementary file 5 — Supplementary Data 2 [file 41467_2018_7343_MOESM5_ESM.xlsx]

## Sheet: Rhizosphere vs Bulk soil Amp
Domain	Phylum	Log2 Flodchange	P-value	Adjust P-value	Rhizosphere enriched/depleted
Prokaryote	Proteobacteria	1.01914	1.08751e-07	5.54632e-06	enriched
	Bacteroidetes	0.754139	2.55371e-05	0.000325598	enriched
	Euryarchaeota	-1.86805	2.19441e-05	0.000325598	depleted
	TM6	1.01057	2.47222e-05	0.000325598	enriched
	Crenarchaeota	-0.349516	0.000689196	0.0070298	depleted
	Cyanobacteria	-0.692396	0.0202324	0.171975	No significant
	Nitrospirae	0.228846	0.0606904	0.442173	No significant
	Planctomycetes	-0.138336	0.101161	0.519487	No significant
	OD1	-0.483391	0.10186	0.519487	No significant
	Chlamydiae	0.347905	0.0846217	0.519487	No significant
	TM7	0.487272	0.117967	0.546936	No significant
	Chloroflexi	-0.203979	0.156631	0.665681	No significant
	Parvarchaeota	-0.74952	0.182373	0.681403	No significant
	OP3	-0.626992	0.187052	0.681403	No significant
	Firmicutes	0.252104	0.283367	0.812766	No significant
	Tenericutes	0.537387	0.302795	0.812766	No significant
	WS3	0.383003	0.295508	0.812766	No significant
	Armatimonadetes	-0.156518	0.270822	0.812766	No significant
	FBP	-0.455565	0.30133	0.812766	No significant
	Acidobacteria	0.101885	0.399974	0.971366	No significant
	BRC1	-0.317906	0.387586	0.971366	No significant
	Actinobacteria	0.0528819	0.751419	0.999782	No significant
	Verrucomicrobia	-0.0356438	0.803303	0.999782	No significant
	Gemmatimonadetes	-0.0855469	0.658753	0.999782	No significant
	AD3	-0.325245	0.431481	0.999782	No significant
	Spirochaetes	0.658073	0.718442	0.999782	No significant
	WPS-2	0.240223	0.592748	0.999782	No significant
	Chlorobi	0.0898456	0.63038	0.999782	No significant
	FCPU426	0.00279124	0.999205	0.999782	No significant
	Synergistetes	0.0712004	0.980764	0.999782	No significant
	SBR1093	0.165743	0.895291	0.999782	No significant
	Elusimicrobia	0.126261	0.497126	0.999782	No significant
	Fibrobacteres	-0.000165778	0.999782	0.999782	No significant
	GAL15	-0.410035	0.493326	0.999782	No significant
	NKB19	0.546618	0.525056	0.999782	No significant
	GN04	0.365007	0.873588	0.999782	No significant
	GN02	-0.270128	0.810231	0.999782	No significant
	Caldithrix	0.796359	0.787058	0.999782	No significant
	MVP-21	-0.550353	0.767681	0.999782	No significant
	ZB3	0.368221	0.900621	0.999782	No significant
	WS2	-0.424643	0.88526	0.999782	No significant
	NC10	0.574756	0.845692	0.999782	No significant
	OP11	-0.791219	0.451878	0.999782	No significant
	Thermi	0.0468425	0.987301	0.999782	No significant
	BHI80-139	0.135233	0.932077	0.999782	No significant
	SR1	0.2626	0.929158	0.999782	No significant
	Lentisphaerae	0.736301	0.803188	0.999782	No significant
	Fusobacteria	0.434734	0.883044	0.999782	No significant
	AncK6	0.109253	0.970507	0.999782	No significant
	Kazan-3B-28	0.100281	0.972929	0.999782	No significant
	GOUTA4	-0.0437818	0.988179	0.999782	No significant
Fungi	Rozellomycota	1.42371	0.0182877	0.128014	No significant
	Ascomycota	0.209028	0.277422	0.531998	No significant
	Basidiomycota	-0.196202	0.32096	0.531998	No significant
	Glomeromycota	0.480469	0.190203	0.531998	No significant
	Chytridiomycota	-0.256243	0.379999	0.531998	No significant
	Blastocladiomycota	0.56753	0.78862	0.920057	No significant
	Zygomycota	0.00495286	0.987025	0.987025	No significant
