# Supplementary material for: The structure and function of the global citrus rhizosphere microbiome
Source: Nat Commun. 2018 Nov 20;9:4894. doi: 10.1038/s41467-018-07343-2 (PMC6244077; doi:10.1038/s41467-018-07343-2)
Supplement: Supplementary file 6 — Supplementary Data 3 [file 41467_2018_7343_MOESM6_ESM.xlsx]

## Sheet: Rhizosphere-vs-Bulk soil-Meta
Domain	Phylum	Log2 Flodchange	P-value	Adjust P-value	Rhizosphere enriched/depleted
Prokaryote	Acidobacteria	0.0946187	0.440256	0.653909	No significant
	Actinobacteria	0.0914055	0.591001	0.775209	No significant
	Aquificae	-0.0694462	0.358401	0.626278	No significant
	Armatimonadetes	-0.124303	0.189996	0.529639	No significant
	Bacteroidetes	0.738462	0.0988432	0.399326	No significant
	Caldiserica	-0.620873	0.00970411	0.0985144	No significant
	candidate division CPR1	0.0635105	0.780837	0.892663	No significant
	candidate division CPR2	0.255413	0.412274	0.642769	No significant
	candidate division Hyd24-12	-0.0796705	0.622785	0.783711	No significant
	candidate division KD3-62	-0.160259	0.153054	0.529639	No significant
	candidate division NC10	0.0862196	0.412513	0.642769	No significant
	candidate division WOR-3	0.0257457	0.840026	0.903187	No significant
	candidate division WWE3	0.00790812	0.957223	0.985279	No significant
	candidate division Zixibacteria	-0.0769724	0.298476	0.583037	No significant
	Candidatus Acetothermia	-0.212749	0.0149562	0.116198	No significant
	Candidatus Adlerbacteria	-0.277126	0.283385	0.583037	No significant
	Candidatus Amesbacteria	-0.0417174	0.787477	0.892663	No significant
	Candidatus Aminicenantes	0.283573	0.0552506	0.279016	No significant
	Candidatus Atribacteria	-0.160395	0.489214	0.705693	No significant
	Candidatus Azambacteria	-0.220024	0.269254	0.566554	No significant
	Candidatus Bathyarchaeota	-0.325693	0.00506339	0.0985144	No significant
	Candidatus Beckwithbacteria	0.302291	0.194026	0.529639	No significant
	Candidatus Berkelbacteria	0.0813621	0.602496	0.780155	No significant
	Candidatus Campbellbacteria	-0.846892	0.0855269	0.375575	No significant
	Candidatus Cloacimonetes	0.0672719	0.657535	0.805851	No significant
	Candidatus Collierbacteria	-0.131469	0.623339	0.783711	No significant
	Candidatus Curtissbacteria	-0.0186921	0.878973	0.924438	No significant
	Candidatus Dadabacteria	0.221328	0.0712304	0.342584	No significant
	Candidatus Daviesbacteria	-0.165183	0.250265	0.549494	No significant
	Candidatus Falkowbacteria	0.0450084	0.80428	0.892663	No significant
	Candidatus Giovannonibacteria	-0.120137	0.266117	0.566554	No significant
	Candidatus Gottesmanbacteria	0.0884481	0.496081	0.705693	No significant
	Candidatus Jorgensenbacteria	-0.145537	0.421403	0.642769	No significant
	Candidatus Kaiserbacteria	-0.18802	0.166989	0.529639	No significant
	Candidatus Kryptonia	0.00375839	0.965768	0.985279	No significant
	Candidatus Latescibacteria	0.086288	0.512405	0.71879	No significant
	Candidatus Levybacteria	0.201188	0.418535	0.642769	No significant
	Candidatus Lokiarchaeota	0.0966431	0.678815	0.816194	No significant
	Candidatus Magasanikbacteria	0.305313	0.173651	0.529639	No significant
	Candidatus Marinimicrobia	-0.254227	0.0420506	0.223532	No significant
	Candidatus Micrarchaeota	-1.54429	0.00923233	0.0985144	No significant
	Candidatus Microgenomates	0.192414	0.339897	0.613029	No significant
	Candidatus Moranbacteria	-0.161915	0.369676	0.626278	No significant
	Candidatus Nomurabacteria	-0.226837	0.326237	0.610184	No significant
	Candidatus Omnitrophica	0.0696654	0.426391	0.642769	No significant
	Candidatus Pacebacteria	0.637277	0.0234402	0.169105	No significant
	Candidatus Parcubacteria	-0.356916	0.154115	0.529639	No significant
	Candidatus Parvarchaeota	-0.753937	0.290721	0.583037	No significant
	Candidatus Peregrinibacteria	-0.0842408	0.519623	0.718931	No significant
	Candidatus Poribacteria	-0.021493	0.887826	0.924438	No significant
	Candidatus Roizmanbacteria	0.288374	0.370785	0.626278	No significant
	Candidatus Rokubacteria	0.162112	0.41086	0.642769	No significant
	Candidatus Saccharibacteria	0.726229	0.080656	0.370284	No significant
	Candidatus Shapirobacteria	0.327997	0.193431	0.529639	No significant
	Candidatus Tectomicrobia	0.164074	0.217751	0.539837	No significant
	Candidatus Thorarchaeota	-0.161643	0.234277	0.539837	No significant
	Candidatus Uhrbacteria	0.0613547	0.628521	0.783711	No significant
	Candidatus Woesebacteria	0.00304131	0.985184	0.986458	No significant
	Candidatus Wolfebacteria	-0.208921	0.191107	0.529639	No significant
	Candidatus Yanofskybacteria	0.448532	0.0273733	0.184313	No significant
	Chlamydiae	0.233955	0.181216	0.529639	No significant
	Chlorobi	0.119365	0.186742	0.529639	No significant
	Chloroflexi	-0.124755	0.225542	0.539837	No significant
	Chrysiogenetes	-0.022316	0.85632	0.910403	No significant
	Crenarchaeota	0.147775	0.334761	0.613029	No significant
	Cyanobacteria	-0.162581	0.300177	0.583037	No significant
	Deferribacteres	0.025176	0.784116	0.892663	No significant
	Deinococcus-Thermus	-0.128288	0.0914244	0.384744	No significant
	Dictyoglomi	-0.1359	0.248435	0.549494	No significant
	Elusimicrobia	-0.37674	0.0419246	0.223532	No significant
	Euryarchaeota	-0.221498	0.00568451	0.0985144	No significant
	Fibrobacteres	0.308012	0.0299921	0.189325	No significant
	Firmicutes	0.076982	0.662234	0.805851	No significant
	Fusobacteria	0.0889857	0.565286	0.758571	No significant
	Gemmatimonadetes	-0.263486	0.0403236	0.223532	No significant
	Ignavibacteriae	0.150807	0.20927	0.539837	No significant
	Lentisphaerae	0.163576	0.308052	0.587043	No significant
	Nitrospinae	0.12764	0.153862	0.529639	No significant
	Nitrospirae	0.295798	0.0133332	0.116198	No significant
	Planctomycetes	-0.0843477	0.232073	0.539837	No significant
	Proteobacteria	0.639934	0.000838033	0.0423207	enriched
	Rhodothermaeota	0.185989	0.204358	0.539837	No significant
	Spirochaetes	-0.0364185	0.815131	0.894872	No significant
	Synergistetes	-0.220474	0.0148649	0.116198	No significant
	Tenericutes	1.02626	0.00648192	0.0985144	No significant
	Thaumarchaeota	-0.438603	0.000250812	0.025332	depleted
	Thermodesulfobacteria	-0.0288247	0.800731	0.892663	No significant
	Thermotogae	-0.10325	0.139287	0.529639	No significant
	Verrucomicrobia	0.0987343	0.399681	0.642769	No significant
Eukaryote	Ascomycota	0.765676	0.0068646	0.0985144	No significant
	Chlorophyta	1.054	0.00538394	0.0985144	No significant
	Glomeromycota	0.728585	0.0097539	0.0985144	No significant
	Chytridiomycota	-0.309197	0.372046	0.626278	No significant
	Blastocladiomycota	-0.00738585	0.986458	0.986458	No significant
	Basidiomycota	0.0511407	0.84059	0.903187	No significant
	Cryptomycota	0.154293	0.774743	0.892663	No significant
	Entomophthoromycota	0.227458	0.547697	0.747533	No significant
	Streptophyta	-0.216427	0.570806	0.758571	No significant
	Neocallimastigomycota	-0.798138	0.491252	0.705693	No significant
	Chordata	0.854758	0.235177	0.539837	No significant
	Microsporidia	0.132311	0.73986	0.879128	No significant
