# Supplementary material for: The structure and function of the global citrus rhizosphere microbiome
Source: Nat Commun. 2018 Nov 20;9:4894. doi: 10.1038/s41467-018-07343-2 (PMC6244077; doi:10.1038/s41467-018-07343-2)
Supplement: Supplementary file 7 — Supplementary Data 4 [file 41467_2018_7343_MOESM7_ESM.xlsx]

## Sheet: Rhizosphere-vs-Bulk soil-Amp
Domain	Genus	Log2 Flodchange	P-value	Adjust P-value	Rhizosphere Enriched/Depleted
Prokaryote	Treponema	-24.5852	8.76637e-17	1.45522e-14	depleted
	Sphingobium	2.82624	1.1728e-11	9.7342e-10	enriched
	Pseudomonas	3.17972	1.1158e-10	6.17411e-09	enriched
	Rhizobium	2.22432	5.07883e-10	2.10771e-08	enriched
	Ochrobactrum	2.08648	1.5102e-08	4.2723e-07	enriched
	Cupriavidus	2.47743	1.5442e-08	4.2723e-07	enriched
	Chitinophaga	1.86895	1.15091e-07	2.72929e-06	enriched
	Hylemonella	1.53	2.57944e-07	5.35235e-06	enriched
	Methylotenera	2.07849	2.95417e-07	5.4488e-06	enriched
	CandidatusNitrososphaera	-0.848166	3.13309e-06	5.20094e-05	depleted
	Flavisolibacter	-1.08407	9.21527e-05	0.00139067	depleted
	Flavobacterium	1.25208	0.0001728	0.0023904	enriched
	Rubrobacter	-1.52884	0.000285753	0.00364884	depleted
	Niastella	1.13532	0.000313115	0.00371265	enriched
	DA101	-1.02379	0.000456182	0.00473289	depleted
	Methylibium	1.15083	0.000454589	0.00473289	enriched
	Balneimonas	-0.790319	0.000771532	0.00753378	depleted
	Stenotrophomonas	1.64009	0.000848319	0.00782339	enriched
	Opitutus	-0.718438	0.00140745	0.0122967	depleted
	Agrobacterium	0.990105	0.00262886	0.0218195	enriched
	Segetibacter	-1.43768	0.00348697	0.0263108	depleted
	Luteolibacter	0.914424	0.00342815	0.0263108	enriched
	Geodermatophilus	-1.60406	0.00439192	0.0282339	depleted
	Kaistobacter	-0.621431	0.00428461	0.0282339	depleted
	Mycobacterium	-0.562132	0.00442218	0.0282339	depleted
	Sphingomonas	0.64669	0.00392617	0.0282339	enriched
	Actinoplanes	-1.33612	0.00576643	0.0354528	depleted
	Mesorhizobium	0.806901	0.00641191	0.0354793	enriched
	Dokdonella	1.06227	0.00607456	0.0354793	enriched
	Dyadobacter	1.41445	0.00640437	0.0354793	enriched
	Lysobacter	0.739444	0.00919724	0.0492498	enriched
	Gemmata	-0.514976	0.0123145	0.0638816	No significant
	Rhodanobacter	1.23388	0.0146577	0.0737327	No significant
	Clostridium	-0.990083	0.0186281	0.0909489	No significant
	Alicyclobacillus	-0.678607	0.0199482	0.0946115	No significant
	Rhodococcus	0.772222	0.0211666	0.0976018	No significant
	Nocardioides	-0.503464	0.0240188	0.10776	No significant
	Rubellimicrobium	-1.16271	0.0286645	0.125219	No significant
	Variovorax	-0.42687	0.0301275	0.128235	No significant
	Myxococcus	-1.26059	0.0334879	0.136737	No significant
	CandidatusSolibacter	-0.633002	0.0337725	0.136737	No significant
	CandidatusKoribacter	-0.899203	0.0377473	0.149192	No significant
	A17	-0.558015	0.040057	0.154639	No significant
	Conexibacter	-0.871446	0.0430987	0.158108	No significant
	Pseudoxanthomonas	0.889125	0.042954	0.158108	No significant
	Dechloromonas	1.03594	0.0438131	0.158108	No significant
	Rhodoplanes	-0.377326	0.0475354	0.164393	No significant
	Chryseobacterium	1.21546	0.0474643	0.164393	No significant
	Ammoniphilus	-0.83107	0.0529536	0.175806	No significant
	Aeromicrobium	-0.790651	0.0520207	0.175806	No significant
	Sphingobacterium	1.02569	0.0601484	0.195777	No significant
	Virgisporangium	-0.622435	0.065308	0.205601	No significant
	Phenylobacterium	0.436118	0.0668823	0.205601	No significant
	Salinispora	1.45277	0.0666286	0.205601	No significant
	Methylobacterium	-1.33051	0.0756411	0.228299	No significant
	Sporocytophaga	-0.819829	0.0804867	0.238586	No significant
	Comamonas	0.843474	0.0834268	0.242962	No significant
	Actinoallomurus	-0.827147	0.0887669	0.253116	No significant
	Skermanella	-0.527813	0.0899629	0.253116	No significant
	Pedomicrobium	0.470748	0.0926493	0.25633	No significant
	Lentzea	-0.998487	0.103295	0.281099	No significant
	Phormidium	-1.74802	0.114117	0.297017	No significant
	CandidatusProtochlamydia	-0.773399	0.123073	0.297017	No significant
	Actinomycetospora	-0.465031	0.121522	0.297017	No significant
	Agromyces	0.417173	0.111059	0.297017	No significant
	Kribbella	0.484206	0.119098	0.297017	No significant
	Rubrivivax	0.485604	0.122324	0.297017	No significant
	Janthinobacterium	0.637299	0.123459	0.297017	No significant
	Escherichia	1.213	0.118871	0.297017	No significant
	Cohnella	-0.851198	0.12969	0.303219	No significant
	CandidatusXiphinematobacter	0.54007	0.128888	0.303219	No significant
	Sinomonas	-0.727228	0.131691	0.303622	No significant
	Streptomyces	0.42103	0.134048	0.304821	No significant
	Planctomyces	-0.321748	0.138394	0.310451	No significant
	Sediminibacterium	-0.858143	0.155011	0.343091	No significant
	Edaphobacter	0.855386	0.166675	0.359325	No significant
	Hydrogenophaga	1.16033	0.166412	0.359325	No significant
	Sphingopyxis	1.16806	0.177867	0.378538	No significant
	Pirellula	-0.327394	0.188958	0.397051	No significant
	Arenimonas	0.725631	0.191402	0.39716	No significant
	Mycoplana	-0.870151	0.195706	0.401077	No significant
	Prosthecobacter	-0.846312	0.202737	0.406672	No significant
	Ellin506	-0.57435	0.203336	0.406672	No significant
	Cystobacter	-0.768329	0.211584	0.418131	No significant
	Cellulomonas	-0.473408	0.216441	0.421254	No significant
	Legionella	0.564683	0.21824	0.421254	No significant
	Rhodocytophaga	-1.30428	0.230614	0.42564	No significant
	Pseudonocardia	-0.254676	0.226877	0.42564	No significant
	Bradyrhizobium	0.269451	0.230769	0.42564	No significant
	Burkholderia	0.573006	0.226339	0.42564	No significant
	Thermomonas	0.357033	0.247652	0.45176	No significant
	Caldilinea	-0.921644	0.253813	0.457966	No significant
	Devosia	-0.320341	0.263173	0.462253	No significant
	Pedobacter	0.543796	0.266401	0.462253	No significant
	Peredibacter	0.625927	0.261675	0.462253	No significant
	CandidatusEntotheonella	0.68818	0.267327	0.462253	No significant
	Aminobacter	0.450853	0.291523	0.498895	No significant
	Cellvibrio	0.461858	0.310048	0.519878	No significant
	Cytophaga	0.921044	0.307577	0.519878	No significant
	Iamia	-0.341518	0.316856	0.525981	No significant
	Sinorhizobium	-0.842422	0.34409	0.54922	No significant
	Amycolatopsis	-0.484868	0.340832	0.54922	No significant
	Amaricoccus	0.382941	0.342288	0.54922	No significant
	Bosea	0.69896	0.334724	0.54922	No significant
	Steroidobacter	0.207476	0.351813	0.5562	No significant
	Brevibacillus	-0.466908	0.375745	0.561925	No significant
	Adhaeribacter	-0.369303	0.374935	0.561925	No significant
	Cellulosimicrobium	-0.356454	0.369469	0.561925	No significant
	Fimbriimonas	-0.261078	0.362502	0.561925	No significant
	Novosphingobium	0.43045	0.372603	0.561925	No significant
	Dyella	0.72023	0.372415	0.561925	No significant
	Lysinibacillus	-0.53989	0.391311	0.567538	No significant
	Virgibacillus	-0.293154	0.393174	0.567538	No significant
	Microbacterium	0.574978	0.386388	0.567538	No significant
	Promicromonospora	0.76318	0.391822	0.567538	No significant
	Azoarcus	0.553904	0.399437	0.571609	No significant
	Chthoniobacter	0.239713	0.404047	0.573263	No significant
	Nannocystis	0.350625	0.441152	0.620604	No significant
	Pantoea	1.09211	0.454305	0.633737	No significant
	Plesiocystis	0.319793	0.460161	0.636555	No significant
	Nitrosomonas	0.461177	0.464259	0.636917	No significant
	CandidatusRhabdochlamydia	-0.297626	0.474618	0.644355	No significant
	Bacillus	-0.171039	0.477444	0.644355	No significant
	Acinetobacter	0.412653	0.481953	0.645196	No significant
	Niabella	0.382327	0.499538	0.658122	No significant
	Rathayibacter	0.406178	0.496307	0.658122	No significant
	Paracoccus	0.3064	0.516974	0.67045	No significant
	Achromobacter	0.309135	0.516463	0.67045	No significant
	Nonomuraea	-0.263056	0.527452	0.678737	No significant
	Aquicella	0.189819	0.546092	0.697317	No significant
	Pimelobacter	-0.380094	0.570143	0.716998	No significant
	Hyphomicrobium	0.178157	0.566229	0.716998	No significant
	Caulobacter	-0.368267	0.577995	0.721407	No significant
	Arthrobacter	0.177627	0.590418	0.731414	No significant
	Solibacillus	0.26155	0.602503	0.740855	No significant
	OR-59	0.172991	0.618215	0.75117	No significant
	Uliginosibacterium	0.523898	0.619942	0.75117	No significant
	Nocardia	0.203958	0.63079	0.753318	No significant
	Asteroleplasma	0.270262	0.629052	0.753318	No significant
	Catellatospora	0.186675	0.642717	0.754658	No significant
	Coprococcus	0.406716	0.645551	0.754658	No significant
	Tepidimonas	0.984828	0.638464	0.754658	No significant
	Euzebya	-0.57227	0.656237	0.756921	No significant
	Solitalea	0.287777	0.661166	0.756921	No significant
	Inquilinus	0.353229	0.656905	0.756921	No significant
	Geobacter	-0.967885	0.675313	0.767821	No significant
	Pilimelia	-0.104987	0.695667	0.780275	No significant
	Kibdelosporangium	0.32219	0.69419	0.780275	No significant
	Fluviicola	0.281378	0.701463	0.781496	No significant
	Ardenscatena	-0.203598	0.756302	0.836975	No significant
	Afifella	-0.108071	0.765553	0.841601	No significant
	Haliangium	-0.259001	0.802887	0.872377	No significant
	Planifilum	-0.23275	0.804058	0.872377	No significant
	Paenibacillus	0.0684563	0.822888	0.885933	No significant
	Labrys	0.136038	0.827227	0.885933	No significant
	Flavihumibacter	0.0636143	0.885549	0.942315	No significant
	Jiangella	-0.197509	0.893602	0.944828	No significant
	Rickettsiella	0.363397	0.901676	0.94733	No significant
	Nitrosopumilus	-0.328518	0.911248	0.947439	No significant
	Phycicoccus	-0.0392466	0.917186	0.947439	No significant
	Algoriphagus	0.298721	0.918902	0.947439	No significant
	Nitrospira	-0.0129159	0.963388	0.975308	No significant
	Bdellovibrio	-0.00759503	0.96861	0.975308	No significant
	Dactylosporangium	0.0175521	0.962674	0.975308	No significant
	Rummeliibacillus	0.0281654	0.969433	0.975308	No significant
	Terracoccus	-0.0124977	0.987301	0.987301	No significant
Fungi	Haematonectria	2.03482	2.51994e-06	0.00129273	enriched
	Exophiala	1.82048	0.000788217	0.202178	No significant
	Absidia	0.910663	0.759169	0.999838	No significant
	Acanthostigma	-0.0575757	0.984625	0.999838	No significant
	Acaromyces	0.237273	0.936708	0.999838	No significant
	Acaulospora	0.154784	0.958553	0.999838	No significant
	Acremonium	0.160793	0.804564	0.999838	No significant
	Acrodontium	0.363717	0.902797	0.999838	No significant
	Acrostalagmus	0.536366	0.856711	0.999838	No significant
	Actinomucor	-0.317258	0.915412	0.999838	No significant
	Agaricus	-1.28171	0.663933	0.999838	No significant
	Agrocybe	0.274705	0.926693	0.999838	No significant
	Alternaria	0.499655	0.458408	0.999838	No significant
	Amanita	0.16547	0.955799	0.999838	No significant
	Amaurascopsis	-0.266046	0.929089	0.999838	No significant
	Amauroascus	0.322387	0.828256	0.999838	No significant
	Aphanoascus	0.521308	0.860562	0.999838	No significant
	Aplosporella	1.19046	0.330168	0.999838	No significant
	Arachnion	-0.409774	0.890868	0.999838	No significant
	Arachnomyces	-0.580969	0.845736	0.999838	No significant
	Arachnotheca	-0.26151	0.930009	0.999838	No significant
	Archaeospora	0.158449	0.957704	0.999838	No significant
	Arnium	0.199384	0.929162	0.999838	No significant
	Arrhenia	0.189748	0.949379	0.999838	No significant
	Arthrinium	-0.410471	0.829786	0.999838	No significant
	Arthrobotrys	1.64042	0.0608186	0.999838	No significant
	Arthrographis	-0.548463	0.854404	0.999838	No significant
	Arthropsis	0.215009	0.942599	0.999838	No significant
	Articulospora	0.651311	0.753423	0.999838	No significant
	Ascobolus	-0.240692	0.807959	0.999838	No significant
	Aspergillus	0.0900179	0.882989	0.999838	No significant
	Asteromella	2.18461	0.0814441	0.999838	No significant
	Astraeus	0.14085	0.962391	0.999838	No significant
	Aureobasidium	-0.215466	0.848664	0.999838	No significant
	Austropaxillus	-0.315076	0.916095	0.999838	No significant
	Auxarthron	0.299908	0.919812	0.999838	No significant
	Bacidina	0.388032	0.896321	0.999838	No significant
	Barriopsis	0.701201	0.681625	0.999838	No significant
	Bartalinia	-0.447612	0.880623	0.999838	No significant
	Basidioascus	-0.135354	0.96388	0.999838	No significant
	Basidiobolus	0.117047	0.968544	0.999838	No significant
	Basidiodendron	0.644984	0.828547	0.999838	No significant
	Beauveria	0.184393	0.908773	0.999838	No significant
	Bensingtonia	-0.205771	0.945071	0.999838	No significant
	Berkleasmium	-0.602715	0.766791	0.999838	No significant
	Betamyces	-0.816086	0.78418	0.999838	No significant
	Bipolaris	0.0394983	0.980211	0.999838	No significant
	Biscogniauxia	-0.0044908	0.998801	0.999838	No significant
	Blumeria	0.403394	0.892534	0.999838	No significant
	Bolbitius	-0.271553	0.927555	0.999838	No significant
	Boletinellus	-0.26279	0.930046	0.999838	No significant
	Boothiomyces	-0.126273	0.966295	0.999838	No significant
	Botrytis	-0.638142	0.830165	0.999838	No significant
	Bovista	0.250641	0.932928	0.999838	No significant
	Buergenerula	-0.633863	0.543637	0.999838	No significant
	Bullera	0.435966	0.883008	0.999838	No significant
	Calcarisporiella	-0.63559	0.672923	0.999838	No significant
	Calvatia	-0.000545212	0.999838	0.999838	No significant
	Camarosporium	0.0942105	0.952541	0.999838	No significant
	Cancellidium	-0.375951	0.899701	0.999838	No significant
	Candelabrochaete	-0.353567	0.905929	0.999838	No significant
	Candida	0.129008	0.931454	0.999838	No significant
	Capnobotryella	0.181996	0.951429	0.999838	No significant
	Capronia	-0.056412	0.984932	0.999838	No significant
	Cenococcum	0.184209	0.950811	0.999838	No significant
	Cephaliophora	-0.822961	0.782717	0.999838	No significant
	Cephalotheca	0.00834226	0.997764	0.999838	No significant
	Ceratobasidium	1.16666	0.435741	0.999838	No significant
	Cercophora	-0.266175	0.720367	0.999838	No significant
	Cercospora	0.143228	0.961762	0.999838	No significant
	Chaetomella	-0.399945	0.888768	0.999838	No significant
	Chaetomium	-0.724748	0.24436	0.999838	No significant
	Chaetopsinectria	-0.5787	0.845888	0.999838	No significant
	Chaetosphaeria	-0.0987965	0.956116	0.999838	No significant
	Chalara	0.0384917	0.989718	0.999838	No significant
	Chalastospora	-0.330234	0.911704	0.999838	No significant
	Chloridium	-0.098556	0.904566	0.999838	No significant
	Chlorophyllum	-0.41258	0.808666	0.999838	No significant
	Choanephora	-0.555492	0.852664	0.999838	No significant
	Chrysosporium	-0.106938	0.971223	0.999838	No significant
	Ciliophora	-0.880933	0.194634	0.999838	No significant
	Circinotrichum	0.202405	0.945802	0.999838	No significant
	Cirrenalia	-0.233265	0.86226	0.999838	No significant
	Cladophialophora	1.72969	0.0729812	0.999838	No significant
	Cladorrhinum	-1.2497	0.18999	0.999838	No significant
	Cladosporium	-0.813093	0.728793	0.999838	No significant
	Claroideoglomus	0.105318	0.971709	0.999838	No significant
	Clavaria	-0.654391	0.813681	0.999838	No significant
	Clavispora	-0.262128	0.930221	0.999838	No significant
	Clitocybe	-0.142104	0.962007	0.999838	No significant
	Clitopilus	0.274583	0.8294	0.999838	No significant
	Clonostachys	-0.348728	0.907054	0.999838	No significant
	Cochliobolus	-0.291006	0.707777	0.999838	No significant
	Codinaeopsis	-0.381691	0.896575	0.999838	No significant
	Colletotrichum	-1.46842	0.217973	0.999838	No significant
	Coniella	-0.356296	0.90521	0.999838	No significant
	Coniocessia	-0.0923161	0.975126	0.999838	No significant
	Coniochaeta	-1.43655	0.615778	0.999838	No significant
	Coniophora	0.143228	0.961762	0.999838	No significant
	Coniosporium	0.129831	0.864413	0.999838	No significant
	Coniothyrium	0.781411	0.390804	0.999838	No significant
	Conlarium	-0.127716	0.883563	0.999838	No significant
	Conocybe	-1.06154	0.43273	0.999838	No significant
	Coprinellus	0.659549	0.535381	0.999838	No significant
	Coprinopsis	-1.39263	0.156428	0.999838	No significant
	Cordyceps	0.416611	0.772001	0.999838	No significant
	Corticium	0.222509	0.940382	0.999838	No significant
	Corynespora	-0.230653	0.938566	0.999838	No significant
	Cosmospora	-0.120219	0.967894	0.999838	No significant
	Creosphaeria	-0.426694	0.886447	0.999838	No significant
	Crepidotus	-1.11412	0.706847	0.999838	No significant
	Cristinia	-0.203877	0.945436	0.999838	No significant
	Cryptococcus	-0.23523	0.551236	0.999838	No significant
	Cunninghamella	0.216902	0.942121	0.999838	No significant
	Curreya	0.106736	0.971424	0.999838	No significant
	Curvularia	-0.234881	0.937297	0.999838	No significant
	Cyathus	0.27448	0.926755	0.999838	No significant
	Cylindrocarpon	0.658909	0.620433	0.999838	No significant
	Cylindrocladium	-0.212593	0.942916	0.999838	No significant
	Cyphellophora	-0.699089	0.551643	0.999838	No significant
	Cystobasidiopsis	-0.0252689	0.993243	0.999838	No significant
	Cystofilobasidium	0.00962714	0.992277	0.999838	No significant
	Cystolepiota	-0.348253	0.906956	0.999838	No significant
	Dactylaria	-0.291141	0.9029	0.999838	No significant
	Dactylella	-0.00781141	0.994886	0.999838	No significant
	Dactylellina	1.05509	0.520667	0.999838	No significant
	Daldinia	0.139691	0.96273	0.999838	No significant
	Debaryomyces	0.48998	0.832903	0.999838	No significant
	Deconica	-0.297279	0.920807	0.999838	No significant
	Delicatula	0.271946	0.92745	0.999838	No significant
	Dendrosporium	0.132791	0.964614	0.999838	No significant
	Dendryphiella	-0.0867918	0.976824	0.999838	No significant
	Dendryphion	-0.13773	0.963009	0.999838	No significant
	Deniquelata	-0.862188	0.682144	0.999838	No significant
	Dennisiomyces	0.00971989	0.997403	0.999838	No significant
	Dentiscutata	-0.0829096	0.977892	0.999838	No significant
	Derxomyces	0.0770878	0.979407	0.999838	No significant
	Devriesia	0.860764	0.772853	0.999838	No significant
	Diaporthe	-0.0894093	0.961275	0.999838	No significant
	Dictyosporium	0.328471	0.887249	0.999838	No significant
	Didymosphaeria	-0.522012	0.861277	0.999838	No significant
	Digitodesmium	0.0771431	0.979344	0.999838	No significant
	Dinemasporium	-0.59122	0.843059	0.999838	No significant
	Dioszegia	0.293583	0.921504	0.999838	No significant
	Diplogelasinospora	-0.337264	0.91023	0.999838	No significant
	Disciotis	0.224512	0.939894	0.999838	No significant
	Dothiorella	0.449096	0.728414	0.999838	No significant
	Dothistroma	0.0807035	0.978362	0.999838	No significant
	Drechslerella	1.92583	0.264112	0.999838	No significant
	Echinoderma	0.252433	0.93248	0.999838	No significant
	Edenia	-2.26466	0.0377917	0.999838	No significant
	Endocarpon	-0.340002	0.909349	0.999838	No significant
	Endoconidioma	0.396894	0.894137	0.999838	No significant
	Endogone	0.235556	0.936923	0.999838	No significant
	Engyodontium	-0.266943	0.928948	0.999838	No significant
	Entoloma	0.364628	0.608952	0.999838	No significant
	Entonaema	-0.297279	0.920807	0.999838	No significant
	Entophlyctis	-0.318014	0.915202	0.999838	No significant
	Entrophospora	1.02561	0.301491	0.999838	No significant
	Eocronartium	-0.106136	0.971544	0.999838	No significant
	Epicoccum	-0.155292	0.95853	0.999838	No significant
	Erythrobasidium	1.07975	0.715518	0.999838	No significant
	Eutypella	-0.260279	0.797848	0.999838	No significant
	Exidia	0.749902	0.801312	0.999838	No significant
	Exidiopsis	0.338462	0.909748	0.999838	No significant
	Exobasidium	-0.266943	0.928948	0.999838	No significant
	Exserohilum	-0.469696	0.874682	0.999838	No significant
	Favolus	-0.356296	0.90521	0.999838	No significant
	Fellomyces	0.349283	0.906982	0.999838	No significant
	Filobasidiella	0.980103	0.742078	0.999838	No significant
	Flagelloscypha	0.471748	0.874414	0.999838	No significant
	Fomitiporia	-0.353567	0.905929	0.999838	No significant
	Funbolia	0.142264	0.962003	0.999838	No significant
	Funneliformis	0.0184797	0.995047	0.999838	No significant
	Fusarium	0.430923	0.207697	0.999838	No significant
	Fuscoporia	-0.364812	0.902853	0.999838	No significant
	Fusicladium	-0.356296	0.90521	0.999838	No significant
	Fusicolla	0.812531	0.469978	0.999838	No significant
	Galerella	0.0302051	0.99188	0.999838	No significant
	Ganoderma	-0.133858	0.917645	0.999838	No significant
	Geastrum	1.04881	0.295996	0.999838	No significant
	Geminibasidium	0.482349	0.642039	0.999838	No significant
	Geoglossum	-0.266658	0.928858	0.999838	No significant
	Geopyxis	0.194666	0.948031	0.999838	No significant
	Geosmithia	-0.479518	0.872144	0.999838	No significant
	Geotrichum	-0.18408	0.816983	0.999838	No significant
	Gibberella	-0.169353	0.696219	0.999838	No significant
	Gibellulopsis	-0.320965	0.91446	0.999838	No significant
	Gigaspora	0.364544	0.902714	0.999838	No significant
	Gliocladiopsis	0.39653	0.894198	0.999838	No significant
	Gliocladium	-0.521874	0.861197	0.999838	No significant
	Gliomastix	0.628607	0.800812	0.999838	No significant
	Glomerella	0.599553	0.465724	0.999838	No significant
	Glomus	0.779201	0.271762	0.999838	No significant
	Gloniopsis	-0.278331	0.925938	0.999838	No significant
	Gongronella	0.40114	0.708269	0.999838	No significant
	Guehomyces	-0.326321	0.8097	0.999838	No significant
	Gymnopilus	-0.143302	0.902333	0.999838	No significant
	Gymnopus	-0.153434	0.959025	0.999838	No significant
	Hannaella	-0.90328	0.640094	0.999838	No significant
	Hanseniaspora	1.67775	0.57038	0.999838	No significant
	Hansfordia	-0.180385	0.946988	0.999838	No significant
	Haptocillium	-0.363365	0.902992	0.999838	No significant
	Helicoma	-0.412887	0.802476	0.999838	No significant
	Helicosporium	-0.229682	0.845911	0.999838	No significant
	Hemibeltrania	0.653035	0.826562	0.999838	No significant
	Hirsutella	-0.689866	0.816078	0.999838	No significant
	Holtermannia	-0.124655	0.966506	0.999838	No significant
	Hormonema	0.117851	0.968316	0.999838	No significant
	Humicola	-0.526895	0.828583	0.999838	No significant
	Hyalopycnis	-0.319102	0.914767	0.999838	No significant
	Hydropisphaera	-0.79239	0.689781	0.999838	No significant
	Hydropus	0.23782	0.936648	0.999838	No significant
	Hygrocybe	0.0385964	0.989655	0.999838	No significant
	Hymenochaete	-0.297279	0.920807	0.999838	No significant
	Hyphoderma	-0.359025	0.904419	0.999838	No significant
	Hyphodermella	-0.133771	0.964254	0.999838	No significant
	Hyphodontia	-0.552469	0.853012	0.999838	No significant
	Hypochnicium	-0.468645	0.875416	0.999838	No significant
	Hypocrea	0.169221	0.954745	0.999838	No significant
	Hypomyces	-0.368885	0.890736	0.999838	No significant
	Hypoxylon	-0.659868	0.825192	0.999838	No significant
	Idriella	0.0591426	0.984197	0.999838	No significant
	Ilyonectria	1.55773	0.481052	0.999838	No significant
	Inocybe	-0.0590918	0.984232	0.999838	No significant
	Issatchenkia	-0.128806	0.965605	0.999838	No significant
	Itersonilia	-0.545918	0.854872	0.999838	No significant
	Jaapia	0.0749752	0.979976	0.999838	No significant
	Jahnula	-0.472682	0.874137	0.999838	No significant
	Kappamyces	-0.373399	0.900476	0.999838	No significant
	Kazachstania	-0.662774	0.824384	0.999838	No significant
	Keissleriella	0.260735	0.930431	0.999838	No significant
	Kernia	0.847817	0.775225	0.999838	No significant
	Khuskia	-0.0640905	0.964418	0.999838	No significant
	Kluyveromyces	-0.0714509	0.980839	0.999838	No significant
	Knufia	0.157223	0.958061	0.999838	No significant
	Kochiomyces	0.250712	0.933178	0.999838	No significant
	Kodamaea	-0.0473971	0.987346	0.999838	No significant
	Kraurogymnocarpa	0.127616	0.965737	0.999838	No significant
	Laccaria	-0.175077	0.953207	0.999838	No significant
	Lachnum	0.149314	0.960222	0.999838	No significant
	Laetisaria	-1.32262	0.655619	0.999838	No significant
	Lanatonectria	0.910108	0.248614	0.999838	No significant
	Lasiodiplodia	-0.0566027	0.952927	0.999838	No significant
	Lecanicillium	0.436936	0.770116	0.999838	No significant
	Lecophagus	0.471016	0.874187	0.999838	No significant
	Lectera	-0.710312	0.713529	0.999838	No significant
	Lecythophora	0.547232	0.671167	0.999838	No significant
	Leohumicola	-0.788984	0.79108	0.999838	No significant
	Lepidosphaeria	-0.337617	0.909714	0.999838	No significant
	Lepiota	0.910094	0.666138	0.999838	No significant
	Leptodiscella	-0.278178	0.925723	0.999838	No significant
	Leptodontidium	0.163949	0.956323	0.999838	No significant
	Leptosphaeria	-0.905403	0.27903	0.999838	No significant
	Leptospora	-0.276774	0.926024	0.999838	No significant
	Leptoxyphium	0.670599	0.821257	0.999838	No significant
	Letendraea	-0.0225904	0.991682	0.999838	No significant
	Leucoagaricus	-0.650655	0.827004	0.999838	No significant
	Leucosporidium	0.103422	0.972319	0.999838	No significant
	Limacella	0.18621	0.950348	0.999838	No significant
	Limnoperdon	-0.236506	0.936936	0.999838	No significant
	Lipomyces	-0.156166	0.958023	0.999838	No significant
	Lobulomyces	0.907444	0.761119	0.999838	No significant
	Lophiostoma	1.5104	0.0284168	0.999838	No significant
	Lycoperdon	-0.263503	0.832721	0.999838	No significant
	Lyophyllum	0.78499	0.778391	0.999838	No significant
	Lysurus	0.0885982	0.976324	0.999838	No significant
	Macrophomina	-1.02486	0.278162	0.999838	No significant
	Madurella	0.797956	0.788822	0.999838	No significant
	Magnaporthe	-0.437835	0.882707	0.999838	No significant
	Malassezia	0.35227	0.730384	0.999838	No significant
	Marasmius	-0.353618	0.90498	0.999838	No significant
	Mariannaea	-1.31703	0.477576	0.999838	No significant
	Massarina	1.25616	0.0169487	0.999838	No significant
	Mastigobasidium	-0.205035	0.936163	0.999838	No significant
	Meira	0.282563	0.923965	0.999838	No significant
	Melanophyllum	0.057778	0.984516	0.999838	No significant
	Melanopsichium	-0.0592982	0.984177	0.999838	No significant
	Melanospora	0.0812029	0.978264	0.999838	No significant
	Metacordyceps	1.65668	0.108978	0.999838	No significant
	Metarhizium	1.25621	0.147478	0.999838	No significant
	Metschnikowia	-0.204565	0.945362	0.999838	No significant
	Microbotryum	-0.439232	0.882765	0.999838	No significant
	Microcera	-0.0641982	0.982789	0.999838	No significant
	Microdiplodia	-0.135145	0.963895	0.999838	No significant
	Microdochium	-0.246515	0.933807	0.999838	No significant
	Micropsalliota	-0.511707	0.863363	0.999838	No significant
	Minimedusa	0.902828	0.453122	0.999838	No significant
	Modicella	-0.318984	0.915011	0.999838	No significant
	Monacrosporium	-0.0486013	0.986907	0.999838	No significant
	Monodictys	-0.0944913	0.974751	0.999838	No significant
	Monographella	-0.286923	0.730791	0.999838	No significant
	Monosporascus	-0.627085	0.608235	0.999838	No significant
	Mortierella	0.102098	0.799931	0.999838	No significant
	Mucor	0.960826	0.334088	0.999838	No significant
	Mycena	0.145666	0.947412	0.999838	No significant
	Mycenastrum	0.530436	0.859062	0.999838	No significant
	Mycoarthris	0.489997	0.869621	0.999838	No significant
	Mycoleptodiscus	-1.76	0.551209	0.999838	No significant
	Myriodontium	0.16165	0.956945	0.999838	No significant
	Myriostoma	0.354845	0.905493	0.999838	No significant
	Myrmecridium	-0.865225	0.56516	0.999838	No significant
	Myrothecium	-0.596699	0.417177	0.999838	No significant
	Myxocephala	2.51956	0.0349708	0.999838	No significant
	Nectria	-0.697933	0.693548	0.999838	No significant
	Nemania	-0.386639	0.897136	0.999838	No significant
	Nematoctonus	0.172425	0.953972	0.999838	No significant
	Neofusicoccum	-0.120602	0.965391	0.999838	No significant
	Neonectria	-0.274787	0.926874	0.999838	No significant
	Neophaeosphaeria	-0.394201	0.869907	0.999838	No significant
	Neosartorya	0.237429	0.916522	0.999838	No significant
	Neoscytalidium	-0.269117	0.928186	0.999838	No significant
	Neosetophoma	0.697093	0.815176	0.999838	No significant
	Nigrospora	0.773228	0.374531	0.999838	No significant
	Nodulisporium	-0.297279	0.920807	0.999838	No significant
	Occultifur	-0.0368494	0.990149	0.999838	No significant
	Ochroconis	-0.360973	0.68075	0.999838	No significant
	Oedocephalum	-1.02791	0.658455	0.999838	No significant
	Oedogoniomyces	-0.0885088	0.976278	0.999838	No significant
	Ogataea	-0.179245	0.952163	0.999838	No significant
	Oidiodendron	-0.445208	0.88136	0.999838	No significant
	Oliveonia	0.48041	0.871925	0.999838	No significant
	Olpidium	-0.123534	0.966905	0.999838	No significant
	Operculomyces	0.517704	0.861956	0.999838	No significant
	Ophiosphaerella	-0.0922255	0.975313	0.999838	No significant
	Orbilia	-0.564689	0.850068	0.999838	No significant
	Paecilomyces	1.66441	0.0167131	0.999838	No significant
	Paraconiothyrium	-1.2874	0.322396	0.999838	No significant
	Paraglomus	-0.373042	0.900575	0.999838	No significant
	Paraphoma	0.388779	0.896142	0.999838	No significant
	Parascedosporium	0.745593	0.801407	0.999838	No significant
	Parasola	0.375292	0.899773	0.999838	No significant
	Penicillifer	-0.5868	0.843942	0.999838	No significant
	Penicillium	-0.663164	0.210499	0.999838	No significant
	Peniophora	-0.152652	0.959042	0.999838	No significant
	Perenniporia	-0.660032	0.824888	0.999838	No significant
	Periconia	-0.666328	0.534633	0.999838	No significant
	Pestalotiopsis	-1.2153	0.562179	0.999838	No significant
	Phacidiella	0.18621	0.950348	0.999838	No significant
	Phaeoacremonium	-0.353475	0.905812	0.999838	No significant
	Phaeococcomyces	-0.51872	0.694577	0.999838	No significant
	Phaeohelotium	-0.352383	0.905812	0.999838	No significant
	Phaeomoniella	-0.302334	0.919402	0.999838	No significant
	Phaeosphaeria	-0.422197	0.769904	0.999838	No significant
	Phallus	0.249279	0.928099	0.999838	No significant
	Phanerochaete	-0.248601	0.93365	0.999838	No significant
	Phialemoniopsis	-0.566659	0.849168	0.999838	No significant
	Phialocephala	0.525975	0.859999	0.999838	No significant
	Phlebia	-0.551657	0.853234	0.999838	No significant
	Phlyctochytrium	1.6744	0.268367	0.999838	No significant
	Phoma	0.528701	0.402145	0.999838	No significant
	Phyllosticta	0.485034	0.870923	0.999838	No significant
	Physalacria	-0.25683	0.931621	0.999838	No significant
	Pichia	1.12292	0.639117	0.999838	No significant
	Pilidium	-0.366618	0.902354	0.999838	No significant
	Piriformospora	-0.30062	0.919879	0.999838	No significant
	Pisolithus	0.0583816	0.969294	0.999838	No significant
	Pleospora	0.380013	0.898584	0.999838	No significant
	Pleurotheciella	0.136413	0.963468	0.999838	No significant
	Pleurothecium	-0.732233	0.805522	0.999838	No significant
	Pleurotus	-0.488929	0.869904	0.999838	No significant
	Pluteus	-0.0703953	0.943241	0.999838	No significant
	Pochonia	-0.333007	0.910463	0.999838	No significant
	Podospora	0.069729	0.932821	0.999838	No significant
	Poitrasia	-0.361882	0.903665	0.999838	No significant
	Polycephalomyces	-0.318166	0.915278	0.999838	No significant
	Polychaeton	0.355434	0.904523	0.999838	No significant
	Polyplosphaeria	-0.364835	0.902811	0.999838	No significant
	Porotheleum	-0.352747	0.90615	0.999838	No significant
	Postia	0.161358	0.956928	0.999838	No significant
	Powellomyces	1.85811	0.0751346	0.999838	No significant
	Preussia	-0.188355	0.745937	0.999838	No significant
	Psathyrella	-0.76959	0.674672	0.999838	No significant
	Pseudaleuria	0.292928	0.921103	0.999838	No significant
	Pseudallescheria	0.954353	0.229301	0.999838	No significant
	Pseudeurotium	0.219398	0.941294	0.999838	No significant
	Pseudobotrytis	-0.55549	0.851512	0.999838	No significant
	Pseudocatenomycopsis	-0.063491	0.983005	0.999838	No significant
	Pseudocercospora	0.157223	0.958061	0.999838	No significant
	Pseudonectria	-0.324304	0.722676	0.999838	No significant
	Pseudorobillarda	-1.14949	0.561489	0.999838	No significant
	Pseudozyma	-1.26307	0.423717	0.999838	No significant
	Pulvinula	0.198968	0.946726	0.999838	No significant
	Pyrenochaeta	0.938238	0.209481	0.999838	No significant
	Pyrenochaetopsis	-0.792421	0.277047	0.999838	No significant
	Pyrenophora	0.257074	0.931435	0.999838	No significant
	Pyricularia	-0.371229	0.901077	0.999838	No significant
	Ramicandelaber	-0.35096	0.731026	0.999838	No significant
	Ramichloridium	-0.176489	0.952789	0.999838	No significant
	Ramophialophora	-0.0252793	0.993228	0.999838	No significant
	Ramularia	-0.296896	0.920677	0.999838	No significant
	Rasamsonia	-0.228399	0.938882	0.999838	No significant
	Remersonia	-0.273063	0.92733	0.999838	No significant
	Retroconis	-0.748397	0.801686	0.999838	No significant
	Rhinocladiella	0.847118	0.400806	0.999838	No significant
	Rhizoctonia	-0.177129	0.940738	0.999838	No significant
	Rhizophagus	0.81283	0.378471	0.999838	No significant
	Rhizophlyctis	0.863627	0.32932	0.999838	No significant
	Rhizophydium	-1.31092	0.659096	0.999838	No significant
	Rhizopus	-0.527327	0.858299	0.999838	No significant
	Rhodosporidium	0.37478	0.723071	0.999838	No significant
	Rhodotorula	-1.21128	0.166115	0.999838	No significant
	Rhytidhysteron	-0.147981	0.959982	0.999838	No significant
	Rotiferophthora	0.157223	0.958061	0.999838	No significant
	Roussoella	-0.130251	0.864267	0.999838	No significant
	Ruhlandiella	-0.479657	0.87252	0.999838	No significant
	Rutstroemia	-0.0664219	0.982291	0.999838	No significant
	Saccharomyces	-0.133572	0.964324	0.999838	No significant
	Saccharomycopsis	-0.312842	0.916638	0.999838	No significant
	Sagenomella	-0.353567	0.905929	0.999838	No significant
	Saksenaea	0.381585	0.897919	0.999838	No significant
	Sarocladium	-0.336733	0.909868	0.999838	No significant
	Scedosporium	0.974323	0.742299	0.999838	No significant
	Schizophyllum	-0.801235	0.788156	0.999838	No significant
	Schizopora	-0.315668	0.91559	0.999838	No significant
	Schwanniomyces	-0.179044	0.952216	0.999838	No significant
	Sclerocystis	0.256583	0.93139	0.999838	No significant
	Scleroderma	-0.186298	0.946362	0.999838	No significant
	Sclerostagonospora	-0.261397	0.929472	0.999838	No significant
	Scolecobasidium	0.148442	0.960113	0.999838	No significant
	Scorias	-0.266943	0.928948	0.999838	No significant
	Scutellinia	-0.321107	0.877915	0.999838	No significant
	Scytalidium	0.253411	0.882383	0.999838	No significant
	Sebacina	0.948635	0.748804	0.999838	No significant
	Selinia	0.281036	0.925044	0.999838	No significant
	Septobasidium	-0.116205	0.968907	0.999838	No significant
	Septoglomus	-0.0542761	0.955328	0.999838	No significant
	Setophoma	-0.420131	0.888313	0.999838	No significant
	Sidera	0.104812	0.97206	0.999838	No significant
	Simplicillium	0.320628	0.670887	0.999838	No significant
	Skeletocutis	0.234859	0.937434	0.999838	No significant
	Sonoraphlyctis	-0.0752846	0.979881	0.999838	No significant
	Spegazzinia	-0.322226	0.914111	0.999838	No significant
	Sphaceloma	-0.131671	0.78417	0.999838	No significant
	Sphaerobolus	0.840698	0.777246	0.999838	No significant
	Sphaerodes	0.129967	0.965366	0.999838	No significant
	Sphaeronaemella	-0.320965	0.91446	0.999838	No significant
	Spiromastix	0.164183	0.955841	0.999838	No significant
	Spiromyces	-0.117427	0.968581	0.999838	No significant
	Spirosphaera	-0.486755	0.870437	0.999838	No significant
	Spizellomyces	-0.336965	0.578688	0.999838	No significant
	Sporisorium	-0.177296	0.952514	0.999838	No significant
	Sporobolomyces	-0.792067	0.614646	0.999838	No significant
	Sporothrix	-0.231073	0.937742	0.999838	No significant
	Stachybotrys	-0.049726	0.966898	0.999838	No significant
	Stagonospora	0.410555	0.698683	0.999838	No significant
	Staphylotrichum	0.187347	0.910244	0.999838	No significant
	Stenella	0.153655	0.958962	0.999838	No significant
	Stephanospora	-0.23048	0.938473	0.999838	No significant
	Stilbella	0.201397	0.94622	0.999838	No significant
	Strelitziana	-0.013547	0.995275	0.999838	No significant
	Sympodiomycopsis	-0.51904	0.862029	0.999838	No significant
	Talaromyces	0.509345	0.552	0.999838	No significant
	Terfezia	-0.449445	0.880392	0.999838	No significant
	Tetracladium	-0.89971	0.593682	0.999838	No significant
	Tetraplosphaeria	-0.581424	0.785355	0.999838	No significant
	Thanatephorus	-0.100719	0.927928	0.999838	No significant
	Thecaphora	-0.521457	0.860851	0.999838	No significant
	Thelephora	-0.297279	0.920807	0.999838	No significant
	Thermomyces	-0.574113	0.847598	0.999838	No significant
	Thielavia	-0.284402	0.923609	0.999838	No significant
	Thielaviopsis	1.3634	0.644492	0.999838	No significant
	Thysanorea	0.158881	0.95768	0.999838	No significant
	Tilletia	0.208405	0.928007	0.999838	No significant
	Tilletiopsis	-0.815017	0.783795	0.999838	No significant
	Tinctoporellus	-0.162554	0.9566	0.999838	No significant
	Tomentella	-0.855293	0.741084	0.999838	No significant
	Torula	0.0383479	0.973858	0.999838	No significant
	Toxicocladosporium	-0.25683	0.931621	0.999838	No significant
	Trametes	0.112984	0.96983	0.999838	No significant
	Tranzscheliella	-0.105469	0.971836	0.999838	No significant
	Trechispora	-0.064043	0.982841	0.999838	No significant
	Tremella	-0.644277	0.829244	0.999838	No significant
	Tremellodendropsis	-0.396021	0.894542	0.999838	No significant
	Tricharina	0.195776	0.947726	0.999838	No significant
	Trichocladium	0.532184	0.719335	0.999838	No significant
	Trichoderma	0.652256	0.226615	0.999838	No significant
	Tricholoma	-0.162728	0.956552	0.999838	No significant
	Trichomonascus	-0.30062	0.919879	0.999838	No significant
	Trichosporiella	-0.201615	0.946159	0.999838	No significant
	Trichosporon	0.215919	0.841744	0.999838	No significant
	Trichothecium	0.160689	0.9572	0.999838	No significant
	Trimmatostroma	0.658559	0.824588	0.999838	No significant
	Triparticalcar	0.26266	0.929904	0.999838	No significant
	Tritirachium	0.194351	0.948117	0.999838	No significant
	Truncatella	0.416851	0.889139	0.999838	No significant
	Tubeufia	-0.439502	0.882594	0.999838	No significant
	Tulostoma	-0.566778	0.693539	0.999838	No significant
	Tumularia	-0.241516	0.935456	0.999838	No significant
	Umbelopsis	-0.0435567	0.988319	0.999838	No significant
	Urocystis	0.187035	0.950073	0.999838	No significant
	Ustilago	-0.446677	0.854661	0.999838	No significant
	Veronaea	0.307962	0.816573	0.999838	No significant
	Veronaeopsis	0.0425795	0.988619	0.999838	No significant
	Vertexicola	-0.784543	0.792411	0.999838	No significant
	Verticillium	0.175049	0.942294	0.999838	No significant
	Villosiclava	0.307388	0.917882	0.999838	No significant
	Viridispora	-0.0876819	0.976512	0.999838	No significant
	Volutella	0.35359	0.667692	0.999838	No significant
	Volvariella	0.0571384	0.984674	0.999838	No significant
	Volvopluteus	-0.322226	0.914111	0.999838	No significant
	Waitea	0.014179	0.996212	0.999838	No significant
	Wallemia	0.634842	0.830974	0.999838	No significant
	Wardomycopsis	0.180211	0.951943	0.999838	No significant
	Westerdykella	-0.443729	0.654101	0.999838	No significant
	Wojnowicia	0.552976	0.852728	0.999838	No significant
	Xylaria	1.12881	0.450594	0.999838	No significant
	Xylogone	-0.296798	0.791351	0.999838	No significant
	Xylomyces	-0.0459884	0.987655	0.999838	No significant
	Yarrowia	-0.66445	0.823796	0.999838	No significant
	Zasmidium	-0.0761161	0.979714	0.999838	No significant
	Zopfiella	0.0458362	0.952837	0.999838	No significant
	Zygopleurage	-0.0262188	0.99301	0.999838	No significant
