# Supplementary material for: The structure and function of the global citrus rhizosphere microbiome
Source: Nat Commun. 2018 Nov 20;9:4894. doi: 10.1038/s41467-018-07343-2 (PMC6244077; doi:10.1038/s41467-018-07343-2)
Supplement: Supplementary file 8 — Supplementary Data 5 [file 41467_2018_7343_MOESM8_ESM.xlsx]

## Sheet: Rhizosphere-vs-Bulk soil-Meta
Domain	Genus	Log2 Flodchange	P-value	Adjust P-value	Rhizosphere Enriched/Depleted	Note
Prokaryote	Achromobacter	0.716141	0.00545294	0.0361405	enriched	core rhizosphere genus
	Acidomonas	0.498562	0.00373433	0.0284441	enriched	core rhizosphere genus
	Acidovorax	0.797533	0.000301742	0.00721823	enriched	core rhizosphere genus
	Aequorivita	0.485567	0.0046831	0.0325901	enriched	core rhizosphere genus
	Agrobacterium	1.17357	7.40325e-07	0.00010304	enriched	core rhizosphere genus
	Alcaligenes	0.857284	6.4383e-06	0.000547613	enriched	core rhizosphere genus
	Alcanivorax	0.299931	0.00318818	0.0265278	enriched	core rhizosphere genus
	Alicycliphilus	1.62431	6.66345e-11	3.40058e-08	enriched	core rhizosphere genus
	Aminobacter	0.833196	0.000319984	0.00739348	enriched	core rhizosphere genus
	Aquimarina	0.466863	0.00501884	0.0339993	enriched	core rhizosphere genus
	Aquitalea	0.483137	0.00037872	0.00769917	enriched	core rhizosphere genus
	Arcticibacter	0.578143	0.000956836	0.0132575	enriched	core rhizosphere genus
	Arsukibacterium	0.949458	0.00352441	0.0279579	enriched	core rhizosphere genus
	Azotobacter	0.753836	7.27659e-06	0.00058634	enriched	core rhizosphere genus
	Bartonella	0.615997	0.000421331	0.00823868	enriched	core rhizosphere genus
	Blastomonas	1.20057	2.34772e-07	3.59595e-05	enriched	core rhizosphere genus
	Bordetella	0.423799	0.00837385	0.0469077	enriched	core rhizosphere genus
	Bosea	0.358741	0.00195343	0.0192949	enriched	core rhizosphere genus
	Brucella	0.846373	0.000210868	0.00633016	enriched	core rhizosphere genus
	Burkholderia	0.964284	0.00147871	0.0170219	enriched	core rhizosphere genus
	Buttiauxella	1.43752	0.00675805	0.0417044	enriched	core rhizosphere genus
	Caballeronia	0.547766	0.00487187	0.0334477	enriched	core rhizosphere genus
	Catenovulum	0.624662	0.0073293	0.0441185	enriched	core rhizosphere genus
	Caulobacter	0.454643	0.00893437	0.0481135	enriched	core rhizosphere genus
	Cedecea	1.29472	0.00846183	0.0471093	enriched	core rhizosphere genus
	Celeribacter	0.410392	0.000961193	0.0132575	enriched	core rhizosphere genus
	Cellvibrio	1.01136	0.0028538	0.0246223	enriched	core rhizosphere genus
	Chitinophaga	1.15459	0.000106889	0.00412125	enriched	core rhizosphere genus
	Collimonas	0.227132	0.00932633	0.0497133	enriched	core rhizosphere genus
	Comamonas	0.674566	0.000256547	0.00689077	enriched	core rhizosphere genus
	Cryocola	0.874686	0.000652825	0.0106422	enriched	core rhizosphere genus
	Cupriavidus	1.51492	1.18734e-08	3.63563e-06	enriched	core rhizosphere genus
	Curvibacter	0.542877	0.00130232	0.0161379	enriched	core rhizosphere genus
	Dasania	0.532334	0.00628198	0.0402182	enriched	core rhizosphere genus
	Dechloromonas	0.52042	0.00681018	0.0417055	enriched	core rhizosphere genus
	Deefgea	0.483936	0.00644556	0.0409467	enriched	core rhizosphere genus
	Delftia	0.882393	9.93394e-06	0.000691312	enriched	core rhizosphere genus
	Derxia	0.374666	0.0032452	0.026569	enriched	core rhizosphere genus
	Devosia	0.76808	0.00161213	0.0173815	enriched	core rhizosphere genus
	Dokdonella	0.790828	0.00129098	0.0161379	enriched	core rhizosphere genus
	Duganella	1.46688	4.04559e-06	0.000372232	enriched	core rhizosphere genus
	Dyadobacter	0.931422	0.000120144	0.00448635	enriched	core rhizosphere genus
	Dyella	0.701159	0.00737528	0.0441185	enriched	core rhizosphere genus
	Endozoicomonas	0.350297	0.00185874	0.0187273	enriched	core rhizosphere genus
	Ensifer	1.01887	2.34876e-07	3.59595e-05	enriched	core rhizosphere genus
	Enterobacter	1.41899	0.00150769	0.0170399	enriched	core rhizosphere genus
	Epilithonimonas	0.975222	0.0013649	0.0161925	enriched	core rhizosphere genus
	Escherichia	0.984813	0.000195541	0.00600548	enriched	core rhizosphere genus
	Flavihumibacter	0.613104	0.00304938	0.0255115	enriched	core rhizosphere genus
	Flavobacterium	1.33619	2.31717e-05	0.00131751	enriched	core rhizosphere genus
	Flectobacillus	0.517987	0.00410236	0.0301957	enriched	core rhizosphere genus
	Hahella	0.296029	0.00443638	0.0317388	enriched	core rhizosphere genus
	Haloferula	0.525135	0.00524898	0.0350925	enriched	core rhizosphere genus
	Halotalea	0.470468	0.00281492	0.0246223	enriched	core rhizosphere genus
	Humibacter	0.93252	0.00264869	0.0234868	enriched	core rhizosphere genus
	Hydrogenophaga	0.950116	0.000163388	0.00533492	enriched	core rhizosphere genus
	Hylemonella	0.411647	0.00851978	0.0472601	enriched	core rhizosphere genus
	Hyphomonas	0.48206	0.00134669	0.0161379	enriched	core rhizosphere genus
	Kerstersia	0.534199	0.00465321	0.03253	enriched	core rhizosphere genus
	Kosakonia	1.5189	0.00128561	0.0161379	enriched	core rhizosphere genus
	Leadbetterella	0.486982	0.00796342	0.0454925	enriched	core rhizosphere genus
	Leclercia	1.35817	0.00272903	0.0240123	enriched	core rhizosphere genus
	Lelliottia	1.79727	0.0017646	0.0183782	enriched	core rhizosphere genus
	Luteibacter	0.811877	0.000808758	0.0121393	enriched	core rhizosphere genus
	Marinobacterium	0.55009	9.1688e-06	0.000668449	enriched	core rhizosphere genus
	Marinomonas	0.660633	8.56807e-06	0.000655886	enriched	core rhizosphere genus
	Marinospirillum	0.693686	0.0080795	0.0458137	enriched	core rhizosphere genus
	Maritimibacter	0.435374	0.004862	0.0334477	enriched	core rhizosphere genus
	Martelella	0.413982	0.000865609	0.0125023	enriched	core rhizosphere genus
	Massilia	0.985019	0.00203275	0.0196971	enriched	core rhizosphere genus
	Mesorhizobium	0.588309	0.000277753	0.00708993	enriched	core rhizosphere genus
	Methylobacillus	0.667031	0.00102299	0.0137386	enriched	core rhizosphere genus
	Methylotenera	0.898201	0.000150961	0.00525276	enriched	core rhizosphere genus
	Methylovorus	0.957981	2.4497e-05	0.00131751	enriched	core rhizosphere genus
	Microbacterium	0.672609	0.00891828	0.0481135	enriched	core rhizosphere genus
	Mucilaginibacter	0.831912	0.000568724	0.00986598	enriched	core rhizosphere genus
	Neorhizobium	0.606648	0.00133472	0.0161379	enriched	core rhizosphere genus
	Niastella	0.77197	0.0046061	0.0323483	enriched	core rhizosphere genus
	Novosphingobium	1.5966	8.38326e-09	3.20869e-06	enriched	core rhizosphere genus
	Oblitimonas	0.975482	0.00361767	0.0281847	enriched	core rhizosphere genus
	Ochrobactrum	0.605808	0.000425118	0.00823868	enriched	core rhizosphere genus
	Olivibacter	0.5331	0.000859085	0.0125023	enriched	core rhizosphere genus
	Ottowia	0.692232	6.45901e-05	0.00299659	enriched	core rhizosphere genus
	Paraburkholderia	1.0034	0.0015248	0.0170399	enriched	core rhizosphere genus
	Paramesorhizobium	0.375713	0.00171574	0.0179917	enriched	core rhizosphere genus
	Pectobacterium	0.925817	0.0011743	0.0153662	enriched	core rhizosphere genus
	Pedobacter	0.649075	0.00339918	0.0272754	enriched	core rhizosphere genus
	Phenylobacterium	0.84124	0.000163776	0.00533492	enriched	core rhizosphere genus
	Phyllobacterium	0.669701	0.000196129	0.00600548	enriched	core rhizosphere genus
	Pseudacidovorax	0.950174	2.49561e-05	0.00131751	enriched	core rhizosphere genus
	Pseudaminobacter	0.472441	0.0013242	0.0161379	enriched	core rhizosphere genus
	Pseudochrobactrum	0.495219	0.000733989	0.0115707	enriched	core rhizosphere genus
	Pseudoduganella	1.40322	1.05227e-06	0.000134252	enriched	core rhizosphere genus
	Pseudohaliea	0.444239	0.00759031	0.0450417	enriched	core rhizosphere genus
	Pseudomonas	2.63506	1.71044e-11	1.30934e-08	enriched	core rhizosphere genus
	Pseudorhodoferax	0.856278	0.000157408	0.00533492	enriched	core rhizosphere genus
	Pseudoxanthomonas	0.822545	0.00183663	0.0187273	enriched	core rhizosphere genus
	Ralstonia	0.763059	3.03357e-05	0.00149819	enriched	core rhizosphere genus
	Reyranella	0.539361	2.03909e-06	0.000208123	enriched	core rhizosphere genus
	Rheinheimera	1.07879	0.000550442	0.00968651	enriched	core rhizosphere genus
	Rhizobium	1.34233	4.50486e-08	1.00718e-05	enriched	core rhizosphere genus
	Rhodococcus	0.874878	0.000353423	0.00769917	enriched	core rhizosphere genus
	Roseateles	1.10602	0.0006179	0.0102827	enriched	core rhizosphere genus
	Rudaea	0.516136	0.00601745	0.0388722	enriched	core rhizosphere genus
	Shimia	0.635146	0.00630462	0.0402182	enriched	core rhizosphere genus
	Shinella	1.37075	6.85156e-05	0.00308521	enriched	core rhizosphere genus
	Simplicispira	0.699569	0.00158774	0.017363	enriched	core rhizosphere genus
	Sinorhizobium	0.847209	0.000301526	0.00721823	enriched	core rhizosphere genus
	Sodalis	0.783985	0.000360968	0.00769917	enriched	core rhizosphere genus
	Solitalea	0.401081	0.00294487	0.0251251	enriched	core rhizosphere genus
	Sphaerotilus	0.470735	0.00354803	0.0280001	enriched	core rhizosphere genus
	Sphingobium	1.96807	1.69799e-11	1.30934e-08	enriched	core rhizosphere genus
	Sphingopyxis	0.732402	0.00134922	0.0161379	enriched	core rhizosphere genus
	Sphingorhabdus	0.523762	0.00451246	0.0318545	enriched	core rhizosphere genus
	Spongiibacter	0.675825	0.000980347	0.013401	enriched	core rhizosphere genus
	Stenotrophomonas	1.26217	7.64291e-05	0.00334323	enriched	core rhizosphere genus
	Steroidobacter	0.505618	0.00298679	0.0251251	enriched	core rhizosphere genus
	Terrimonas	0.706499	0.0051351	0.0346336	enriched	core rhizosphere genus
	Variovorax	1.52232	4.62778e-08	1.00718e-05	enriched	core rhizosphere genus
	Verminephrobacter	0.590368	0.000252881	0.00689077	enriched	core rhizosphere genus
	Weeksella	1.18468	0.00199332	0.019438	enriched	core rhizosphere genus
	Xanthomonas	0.683885	0.000382193	0.00769917	enriched	core rhizosphere genus
	Xenophilus	1.12108	1.57373e-06	0.000185337	enriched	core rhizosphere genus
	Xenorhabdus	0.460443	0.00178246	0.0184388	enriched	core rhizosphere genus
	Yersinia	0.570883	0.00263087	0.0234868	enriched	core rhizosphere genus
	Candidatus Methylopumilus	0.811577	0.000579973	0.00986598	enriched
	Candidatus Cardinium	2.05839	0.00156518	0.0172395	enriched
	Methanomassiliicoccus	-1.23898	2.32534e-05	0.00131751	depleted
	Acidibacillus	-0.465387	0.00815367	0.0460637	depleted
	Acidithrix	-0.577779	0.0024541	0.0224983	depleted
	Aciduliprofundum	-0.908494	0.00362461	0.0281847	depleted
	Actinomycetospora	-0.547911	0.00380854	0.0288657	depleted
	Actinotalea	-0.429783	0.000536219	0.00968651	depleted
	Alicyclobacillus	-0.380412	0.00590462	0.038468	depleted
	Aliterella	-0.304432	0.00216928	0.0206284	depleted
	Allokutzneria	-0.452011	0.00364365	0.0281847	depleted
	Aminiphilus	-0.427371	0.000740649	0.0115707	depleted
	Ammonifex	-0.448532	0.00782735	0.0454925	depleted
	Anabaena	-0.522241	0.00323638	0.026569	depleted
	Anaerobaculum	-0.431019	0.00198621	0.019438	depleted
	Aneurinibacillus	-0.288547	0.00517205	0.0347299	depleted
	Angustibacter	-0.521145	0.00121036	0.0157039	depleted
	Aphanizomenon	-0.405416	0.00720554	0.0436627	depleted
	Aquifex	-0.467299	0.00674252	0.0417044	depleted
	Archaeoglobus	-0.470282	0.00660062	0.0414162	depleted
	Archangium	-0.596912	1.98249e-05	0.00126466	depleted
	Ardenticatena	-0.301217	0.0050121	0.0339993	depleted
	Asanoa	-0.344009	0.00923873	0.0494563	depleted
	Austwickia	-0.333226	0.00792863	0.0454925	depleted
	Belnapia	-0.397103	0.00608722	0.0391577	depleted
	Blastococcus	-0.611535	0.00010197	0.00410832	depleted
	Brachyspira	-0.590177	0.00876439	0.0480583	depleted
	Brevibacillus	-0.258768	0.000547159	0.00968651	depleted
	Caldanaerobacter	-0.309977	0.0044757	0.0318545	depleted
	Caldisericum	-0.813994	0.000797566	0.0120898	depleted
	Calditerricola	-0.425375	0.00123697	0.0159143	depleted
	Caloramator	-0.55719	0.000380829	0.00769917	depleted
	Calothrix	-0.363819	0.00247023	0.0225115	depleted
	Candidatus Acetothermum	-0.473417	0.000269294	0.00708993	depleted
	Candidatus Caldiarchaeum	-0.717339	0.000277855	0.00708993	depleted
	Candidatus Micrarchaeum	-1.68405	0.00581696	0.0382221	depleted
	Candidatus Nitrosoarchaeum	-0.823037	0.000193078	0.00600548	depleted
	Candidatus Nitrosotalea	-1.11599	0.000730988	0.0115707	depleted
	Candidatus Peribacter	-0.685442	0.000831758	0.0123633	depleted
	Carboxydothermus	-0.448405	0.00340274	0.0272754	depleted
	Chamaesiphon	-0.300864	0.00371836	0.0284441	depleted
	Chloroflexus	-0.274271	0.00598191	0.0388064	depleted
	Chlorogloeopsis	-0.265842	0.00885202	0.0480583	depleted
	Chroococcidiopsis	-0.358979	0.00567478	0.0374486	depleted
	Coleofasciculus	-0.702071	0.000285367	0.00716224	depleted
	Collinsella	-0.228707	0.00795419	0.0454925	depleted
	Conexibacter	-0.581796	0.00104338	0.0138905	depleted
	Coprothermobacter	-0.566228	0.00438596	0.0316741	depleted
	Corallococcus	-0.281147	3.20013e-05	0.00153106	depleted
	Crinalium	-0.71234	2.28886e-05	0.00131751	depleted
	Cyanothece	-0.34943	0.000485391	0.00909283	depleted
	Cylindrospermum	-0.487264	0.00205183	0.0197569	depleted
	Cystobacter	-0.533806	0.00037449	0.00769917	depleted
	Deinococcus	-0.342199	0.000450791	0.00862701	depleted
	Desmospora	-0.429364	0.00395152	0.0298019	depleted
	Desulfitibacter	-0.516996	0.00160445	0.0173815	depleted
	Desulfobacterium	-0.203888	0.00696813	0.0425028	depleted
	Desulfonatronospira	-0.457966	0.000797141	0.0120898	depleted
	Desulfotomaculum	-0.359913	0.00402687	0.0301957	depleted
	Eggerthella	-0.585878	0.00286268	0.0246223	depleted
	Eubacterium	-0.646865	0.00110247	0.0145507	depleted
	Ferrimicrobium	-0.48154	0.00895646	0.0481135	depleted
	Fischerella	-0.303914	0.00406373	0.0301957	depleted
	Geitlerinema	-0.407216	0.00152396	0.0170399	depleted
	Gemmata	-0.296819	0.00185857	0.0187273	depleted
	Gemmatirosa	-0.551052	0.00149391	0.0170399	depleted
	Geodermatophilus	-0.558025	0.00238617	0.0221407	depleted
	Geoglobus	-0.49678	0.00767394	0.0452431	depleted
	Georgenia	-0.354625	0.00754063	0.044921	depleted
	Gloeobacter	-0.244163	0.0065744	0.0414162	depleted
	Gloeocapsa	-0.401761	0.000766391	0.011852	depleted
	Halanaeroarchaeum	-0.564771	0.00249348	0.0225889	depleted
	Halobacillus	-0.365551	0.000144655	0.0051504	depleted
	Halococcus	-0.411119	0.00721533	0.0436627	depleted
	Halorubrum	-0.486176	0.00369222	0.028406	depleted
	Heliobacterium	-0.358328	0.0013263	0.0161379	depleted
	Herpetosiphon	-0.340669	1.04436e-05	0.000695183	depleted
	Hydrogenibacillus	-0.531689	0.00189944	0.0188834	depleted
	Isosphaera	-0.251424	0.00877873	0.0480583	depleted
	Kineosporia	-0.472412	0.00364505	0.0281847	depleted
	Limnochorda	-0.372494	0.00405771	0.0301957	depleted
	Limnoraphis	-0.63599	0.00451498	0.0318545	depleted
	Lyngbya	-0.424091	0.00129021	0.0161379	depleted
	Marinithermus	-0.394431	0.000143443	0.0051504	depleted
	Marinitoga	-0.774469	0.00061547	0.0102827	depleted
	Marmoricola	-0.429856	0.00415007	0.0304007	depleted
	Meiothermus	-0.269903	0.00224423	0.0209507	depleted
	Methanocalculus	-0.744474	0.00884097	0.0480583	depleted
	Methanocella	-0.297733	0.00795043	0.0454925	depleted
	Methanoculleus	-0.331713	0.00349103	0.0278374	depleted
	Methanofollis	-0.65211	0.00206681	0.0197768	depleted
	Methanoplanus	-0.635225	0.00295968	0.0251251	depleted
	Methanosaeta	-0.335237	0.00780188	0.0454925	depleted
	Methanosarcina	-0.315731	0.00334994	0.0271363	depleted
	Microcoleus	-1.12659	0.000323555	0.00739348	depleted
	Microvirga	-0.299065	0.00676875	0.0417044	depleted
	Modestobacter	-0.539394	0.0022404	0.0209507	depleted
	Moorea	-0.42894	0.00768334	0.0452431	depleted
	Moorella	-0.422551	0.00793129	0.0454925	depleted
	Myxococcus	-0.264976	0.000849971	0.0125023	depleted
	Myxosarcina	-0.351232	0.000942532	0.0132575	depleted
	Nitrolancea	-0.490197	0.000544911	0.00968651	depleted
	Nitrosopumilus	-0.792206	0.000244703	0.00689077	depleted
	Nitrososphaera	-0.513242	0.0022002	0.0207932	depleted
	Nodularia	-0.48159	0.000396795	0.00788952	depleted
	Nostoc	-0.461175	0.000101843	0.00410832	depleted
	Oceanithermus	-0.378649	0.000252409	0.00689077	depleted
	Ornithinimicrobium	-0.342452	0.00653395	0.0413367	depleted
	Oscillatoria	-0.90498	0.00140506	0.016421	depleted
	Patulibacter	-0.520014	0.000676972	0.0109099	depleted
	Pelotomaculum	-0.501698	0.00033054	0.007442	depleted
	Planktothricoides	-0.553628	0.000370366	0.00769917	depleted
	Pleurocapsa	-0.293672	0.00440759	0.0316809	depleted
	Pseudanabaena	-0.354017	0.00048701	0.00909283	depleted
	Pyrococcus	-0.520979	0.00494033	0.0337662	depleted
	Rhodothermus	-0.282419	0.000954873	0.0132575	depleted
	Rubrobacter	-0.717229	0.000107675	0.00412125	depleted
	Ruminiclostridium	-0.368855	0.000653405	0.0106422	depleted
	Salinibacter	-0.39639	0.00156476	0.0172395	depleted
	Scytonema	-0.29576	0.00420506	0.0305116	depleted
	Segniliparus	-0.418353	0.00678275	0.0417044	depleted
	Selenomonas	-0.506006	0.000101915	0.00410832	depleted
	Singulisphaera	-0.474623	0.000232333	0.00684042	depleted
	Solirubrobacter	-0.520794	0.00036666	0.00769917	depleted
	Sphaerobacter	-0.457813	0.000577005	0.00986598	depleted
	Staphylococcus	-0.883869	0.00187151	0.0187273	depleted
	Stigmatella	-0.258595	0.0017126	0.0179917	depleted
	Streptomonospora	-0.46265	0.00540453	0.0359754	depleted
	Sulfobacillus	-0.50961	0.00935169	0.0497133	depleted
	Symbiobacterium	-0.413973	0.00265396	0.0234868	depleted
	Synechocystis	-0.492719	2.772e-05	0.00141465	depleted
	Syntrophomonas	-0.574679	0.00774235	0.0454159	depleted
	Thermacetogenium	-0.517658	0.000295012	0.00721823	depleted
	Thermaerobacter	-0.464221	0.0024456	0.0224983	depleted
	Thermicanus	-0.484452	0.00329002	0.0267927	depleted
	Thermoactinomyces	-0.456993	0.00101631	0.0137386	depleted
	Thermobaculum	-0.494191	0.000941293	0.0132575	depleted
	Thermomicrobium	-0.37598	0.00162817	0.0174317	depleted
	Thermoplasma	-0.986367	0.00409426	0.0301957	depleted
	Thermorudis	-0.455062	0.00170545	0.0179917	depleted
	Thermosediminibacter	-0.653539	0.00137494	0.0161925	depleted
	Thermosinus	-0.477279	0.00298225	0.0251251	depleted
	Thermosynechococcus	-0.440394	0.00323096	0.026569	depleted
	Thermotoga	-0.311115	0.00737711	0.0441185	depleted
	Thermus	-0.363031	0.00144038	0.0167063	depleted
	Tolypothrix	-0.36501	0.00261221	0.0234868	depleted
	Tuberibacillus	-0.414855	0.00876753	0.0480583	depleted
	Zavarzinella	-0.404732	0.00417916	0.0304681	depleted
	Candidatus Methanoplasma	-2.15392	0.0117136	0.0551799	No significant
	Methanolobus	-0.46962	0.0162822	0.0692446	No significant
	Methanobacterium	-0.25771	0.0263505	0.0969775	No significant
	Methanoregula	-0.40046	0.0299844	0.103626	No significant
	Ferroplasma	-1.10853	0.0309281	0.104883	No significant
	Candidatus Nitrosocosmicus	-0.344526	0.0386278	0.120939	No significant
	Thermocladium	-1.20936	0.0392148	0.121553	No significant
	Haloferax	-0.35332	0.0403828	0.123587	No significant
	Halobacterium	-0.535278	0.0443455	0.130563	No significant
	Thermococcus	-0.3279	0.0566373	0.154566	No significant
	Methanospirillum	-0.494727	0.0615009	0.163185	No significant
	Methanomethylovorans	-0.393822	0.0648091	0.169034	No significant
	Candidatus Nitrosotenuis	-0.458206	0.066944	0.17139	No significant
	Cenarchaeum	-0.463256	0.0738796	0.181848	No significant
	Methanolinea	-0.335099	0.0747402	0.182209	No significant
	Natrialba	-0.450377	0.0762422	0.184403	No significant
	Natrinema	-0.313272	0.0934433	0.207036	No significant
	Haladaptatus	-0.311802	0.100653	0.216737	No significant
	Methanobrevibacter	-0.524832	0.115192	0.240598	No significant
	Methanolacinia	-0.3074	0.117003	0.242726	No significant
	Thermofilum	-0.410308	0.125776	0.253624	No significant
	Candidatus Methanoperedens	-0.174595	0.12652	0.253624	No significant
	Halogeometricum	-0.439461	0.129909	0.255972	No significant
	Pyrobaculum	-0.39561	0.241662	0.396039	No significant
	Methanococcoides	-0.27776	0.244356	0.398412	No significant
	Halalkalicoccus	-0.26292	0.248693	0.40453	No significant
	Methermicoccus	-0.329537	0.257163	0.413524	No significant
	Methanocaldococcus	-0.23142	0.259919	0.414804	No significant
	Halostagnicola	-0.280451	0.263993	0.418399	No significant
	Halopiger	-0.227843	0.307304	0.461839	No significant
	Vulcanisaeta	-0.289261	0.341502	0.49139	No significant
	Methanosalsum	-0.218321	0.342964	0.492568	No significant
	Haloterrigena	-0.19209	0.347091	0.496645	No significant
	Sulfolobus	-0.231445	0.355456	0.505162	No significant
	Acidianus	-0.463605	0.368697	0.518655	No significant
	Methanosphaerula	-0.0618341	0.583644	0.711433	No significant
	Natronococcus	-0.0953347	0.667604	0.774319	No significant
	Aeropyrum	0.119911	0.67636	0.780337	No significant
	Natronolimnobius	-0.0910426	0.736025	0.827353	No significant
	Halogranum	-0.0725947	0.751458	0.837924	No significant
	Lokiarchaeum	-0.0759909	0.758945	0.8426	No significant
	Fervidicoccus	-0.0777316	0.978897	0.990136	No significant
	Thermoflexus	-0.592026	0.00963553	0.0509454	No significant
	Siansivirga	0.963065	0.00965001	0.0509454	No significant
	Kiloniella	0.226162	0.00973851	0.0510605	No significant
	Polaromonas	0.360931	0.00972756	0.0510605	No significant
	Effusibacillus	-0.353364	0.00990626	0.0510656	No significant
	Tardiphaga	0.296922	0.00987562	0.0510656	No significant
	Rhodobacter	0.329219	0.00990042	0.0510656	No significant
	Candidatus Amoebophilus	0.593139	0.00987347	0.0510656	No significant
	Winogradskyella	0.786456	0.00986926	0.0510656	No significant
	Psychrobacillus	1.32756	0.00996219	0.0511816	No significant
	Terribacillus	-0.499749	0.0100764	0.051299	No significant
	Serinicoccus	-0.316456	0.0100856	0.051299	No significant
	Cytophaga	0.495482	0.0100557	0.051299	No significant
	Hapalosiphon	-0.287993	0.0101284	0.0513462	No significant
	Klebsiella	1.00669	0.0103645	0.0521977	No significant
	Shimwellia	1.21611	0.0103493	0.0521977	No significant
	Anaeromyxobacter	-0.20375	0.0104439	0.0524251	No significant
	Lysobacter	0.667671	0.0104872	0.0524702	No significant
	Simiduia	0.628584	0.0105808	0.0527661	No significant
	Croceicoccus	0.682899	0.0106472	0.0529249	No significant
	Leptothrix	0.422732	0.0107315	0.0530591	No significant
	Gilvimarinus	0.554822	0.0107435	0.0530591	No significant
	Trabulsiella	1.22387	0.0107906	0.0531203	No significant
	Thermobispora	-0.466301	0.0110613	0.0541052	No significant
	Methylacidiphilum	-0.334293	0.0110435	0.0541052	No significant
	Kamptonema	-0.646746	0.0112747	0.0541115	No significant
	Microcystis	-0.282807	0.0112638	0.0541115	No significant
	Truepera	-0.213075	0.0111996	0.0541115	No significant
	Chromobacterium	0.309648	0.0112269	0.0541115	No significant
	Thiomonas	0.328896	0.0111097	0.0541115	No significant
	Algoriphagus	0.691042	0.0112724	0.0541115	No significant
	Caldalkalibacillus	-0.284123	0.0113502	0.0543034	No significant
	Niabella	0.53406	0.0114031	0.0543868	No significant
	Cellulomonas	-0.345224	0.0114843	0.0546037	No significant
	Neosynechococcus	-0.361191	0.011615	0.0550544	No significant
	Candidatus Jettenia	-0.228099	0.0116517	0.0550577	No significant
	Salisaeta	-0.368056	0.0117796	0.0553208	No significant
	Rahnella	0.874836	0.0118428	0.0554476	No significant
	Kyrpidia	-0.420552	0.0120305	0.0558808	No significant
	Idiomarina	0.337035	0.0120449	0.0558808	No significant
	Ventosimonas	0.747762	0.0119789	0.0558808	No significant
	Pandoraea	0.35171	0.0122709	0.0567576	No significant
	Elusimicrobium	-0.453145	0.0124825	0.0575623	No significant
	Haliscomenobacter	0.404259	0.0126123	0.0579863	No significant
	Arenibacter	0.353386	0.0127814	0.0585877	No significant
	Desulfurispirillum	-0.360643	0.013168	0.0601796	No significant
	Sphingobacterium	0.568174	0.0133605	0.0608775	No significant
	Cronobacter	0.966185	0.0134299	0.0610125	No significant
	Thauera	0.205775	0.0135519	0.0613844	No significant
	Aquincola	0.419709	0.0135986	0.0614145	No significant
	Halothermothrix	-0.494094	0.0138835	0.0623332	No significant
	Hydrocarboniphaga	0.299059	0.0145965	0.065343	No significant
	Ideonella	0.434034	0.0146503	0.0653908	No significant
	Filomicrobium	0.482651	0.0146926	0.0653908	No significant
	Muricauda	0.356226	0.0149719	0.0664407	No significant
	Thermomonospora	-0.523686	0.0151727	0.0671368	No significant
	Microtetraspora	-0.395584	0.015349	0.0673331	No significant
	Oscillochloris	-0.210294	0.0152651	0.0673331	No significant
	Thermopetrobacter	0.389149	0.0153337	0.0673331	No significant
	Planctomyces	-0.214927	0.0154723	0.0674895	No significant
	Aliagarivorans	0.574413	0.0154728	0.0674895	No significant
	Desulfosporosinus	-0.37222	0.0156003	0.0678523	No significant
	Bilophila	-0.448785	0.0159573	0.0688159	No significant
	Nitriliruptor	-0.358358	0.0159231	0.0688159	No significant
	Emticicia	0.410539	0.0160016	0.0688159	No significant
	Citrobacter	1.01002	0.0159626	0.0688159	No significant
	Alkaliphilus	-0.452089	0.0161008	0.0690486	No significant
	Sulfurovum	-0.467502	0.0162262	0.0692446	No significant
	Fimbriimonas	-0.210947	0.016378	0.0692674	No significant
	Hoeflea	0.276945	0.0163622	0.0692674	No significant
	Lawsonia	-0.343231	0.0164707	0.0694672	No significant
	Xanthomarina	0.586614	0.0167012	0.0702458	No significant
	Actinoalloteichus	-0.388104	0.0170186	0.0713847	No significant
	Megamonas	-0.688275	0.017246	0.0717995	No significant
	Nocardiopsis	-0.378296	0.0172247	0.0717995	No significant
	Erwinia	0.853156	0.0172581	0.0717995	No significant
	Desulfovirgula	-0.35592	0.0182714	0.0758089	No significant
	Nitratireductor	0.254204	0.0186559	0.0769869	No significant
	Planomonospora	-0.395706	0.0188412	0.0775426	No significant
	Syntrophothermus	-0.419582	0.0189094	0.0776148	No significant
	Spirillospora	-0.49377	0.0190534	0.0777889	No significant
	Paucibacter	0.421626	0.019014	0.0777889	No significant
	Cryptosporangium	-0.39787	0.019121	0.0778572	No significant
	Caloranaerobacter	-0.462733	0.0192438	0.0780448	No significant
	Mariniradius	0.509567	0.0192691	0.0780448	No significant
	Kosmotoga	-0.323518	0.0194422	0.0784102	No significant
	Thioclava	0.243917	0.0194617	0.0784102	No significant
	Microbispora	-0.428208	0.019768	0.0794352	No significant
	Mastigocladopsis	-0.26246	0.0199355	0.0798988	No significant
	Tamlana	0.57932	0.0204	0.0815466	No significant
	Actinomyces	-0.309617	0.0205365	0.0817134	No significant
	Aliihoeflea	0.250073	0.0205484	0.0817134	No significant
	Gemmatimonas	-0.315734	0.0206628	0.0817435	No significant
	Mobilicoccus	-0.315324	0.0206288	0.0817435	No significant
	Vermiphilus	0.577904	0.0207646	0.0819347	No significant
	Serratia	0.563919	0.0209414	0.0824197	No significant
	Kineococcus	-0.377144	0.0210185	0.0825112	No significant
	Chthonomonas	-0.350941	0.0212476	0.0829848	No significant
	Haliea	0.472673	0.0212015	0.0829848	No significant
	Desulfonatronum	-0.27877	0.022414	0.0873175	No significant
	Niveispirillum	0.220776	0.0225367	0.0875729	No significant
	Pantoea	0.809281	0.022641	0.0877554	No significant
	Algibacter	0.767096	0.0229064	0.0883368	No significant
	Diaphorobacter	0.508018	0.022988	0.0884288	No significant
	Dehalococcoides	-0.288238	0.0232876	0.0893567	No significant
	Vibrio	0.390277	0.0234491	0.0897286	No significant
	Mesoflavibacter	0.856886	0.0235017	0.0897286	No significant
	Tumebacillus	-0.26806	0.0236791	0.0897344	No significant
	Empedobacter	0.661438	0.0235855	0.0897344	No significant
	Candidatus Pelagibacter	0.346701	0.0240462	0.0909004	No significant
	Azoarcus	0.247444	0.0242996	0.0916323	No significant
	Vulgatibacter	-0.197454	0.0243653	0.0916544	No significant
	Mastigocoleus	-0.406422	0.0247323	0.0928066	No significant
	Acidothermus	-0.540893	0.0251599	0.0941804	No significant
	Rubritepida	-0.251213	0.0253236	0.094332	No significant
	Luteimonas	0.55449	0.0252874	0.094332	No significant
	Fulvivirga	0.565099	0.0257793	0.0957965	No significant
	Bradyrhizobium	0.320597	0.0259895	0.0963436	No significant
	Thermocrispum	-0.344793	0.0260925	0.0964918	No significant
	Aquabacterium	0.287863	0.0263069	0.0969775	No significant
	Smaragdicoccus	-0.293227	0.0266451	0.0978266	No significant
	Oceanicaulis	0.309312	0.0269055	0.0985463	No significant
	Sphaerisporangium	-0.624627	0.0274046	0.0992362	No significant
	Actinopolymorpha	-0.351302	0.027418	0.0992362	No significant
	Phycisphaera	-0.187298	0.027321	0.0992362	No significant
	Allochromatium	0.225856	0.0273542	0.0992362	No significant
	Hyphomicrobium	0.423654	0.0273684	0.0992362	No significant
	Candidatus Kryptonium	-0.256297	0.0275259	0.0993394	No significant
	Microbulbifer	0.331263	0.0275763	0.0993394	No significant
	Dolichospermum	-0.606265	0.0278658	0.0994947	No significant
	Candidatus Magnetobacterium	-0.272068	0.0277943	0.0994947	No significant
	Spirosoma	0.253025	0.0279298	0.0994947	No significant
	Amphritea	0.535212	0.0279262	0.0994947	No significant
	Joostella	0.552009	0.0279443	0.0994947	No significant
	Anaerotruncus	-0.500674	0.0280141	0.0995117	No significant
	Streptoalloteichus	-0.548087	0.0280875	0.0995271	No significant
	Methylophilus	0.387795	0.0281613	0.0995271	No significant
	Pelagibacterium	0.291385	0.0289498	0.101424	No significant
	Falsirhodobacter	0.470844	0.0288949	0.101424	No significant
	Flaviramulus	0.61147	0.028843	0.101424	No significant
	Leptolyngbya	-0.164691	0.0290347	0.101489	No significant
	Actinomadura	-0.48294	0.0292277	0.101931	No significant
	Dongia	0.460055	0.0293999	0.102298	No significant
	Paucisalibacillus	-0.599043	0.0297124	0.103151	No significant
	Afipia	0.228849	0.0299116	0.103608	No significant
	Desulfohalobium	-0.319782	0.0302205	0.104206	No significant
	Mumia	-0.319383	0.0305027	0.104602	No significant
	Brevundimonas	0.378464	0.0306491	0.104602	No significant
	Psychroflexus	0.392558	0.0306769	0.104602	No significant
	Streptomyces	0.454058	0.0306141	0.104602	No significant
	Franconibacter	1.00776	0.0304266	0.104602	No significant
	Lactobacillus	-0.527476	0.0310334	0.104883	No significant
	Mitsuokella	-0.455819	0.0310319	0.104883	No significant
	Fluviicola	0.554438	0.030868	0.104883	No significant
	Marichromatium	0.251679	0.0312252	0.105299	No significant
	Vogesella	0.379793	0.0314233	0.105567	No significant
	Confluentimicrobium	0.418219	0.0314425	0.105567	No significant
	Gimesia	-0.204362	0.0319035	0.106028	No significant
	Citreicella	0.261908	0.0318439	0.106028	No significant
	Eudoraea	0.35152	0.0318126	0.106028	No significant
	Chlamydia	0.616168	0.0316763	0.106028	No significant
	Sediminibacter	0.690759	0.0319953	0.106028	No significant
	Kluyvera	0.720124	0.0319635	0.106028	No significant
	Ktedonobacter	-0.585737	0.0321114	0.106183	No significant
	Runella	0.330484	0.0322846	0.106525	No significant
	Frateuria	0.545771	0.0323605	0.106546	No significant
	Rubrivivax	0.33339	0.0325722	0.106784	No significant
	Stanieria	-0.265479	0.032861	0.107501	No significant
	Stackebrandtia	-0.340535	0.0333768	0.108243	No significant
	Acaryochloris	-0.264194	0.0334414	0.108243	No significant
	Knoellia	-0.255909	0.0333052	0.108243	No significant
	Rhodanobacter	0.434724	0.0334321	0.108243	No significant
	Porticoccus	0.519172	0.0340673	0.110036	No significant
	Marinimicrobium	0.351831	0.0343031	0.110507	No significant
	Thermomonas	0.615695	0.0343575	0.110507	No significant
	Rhodonellum	0.453047	0.0354042	0.113635	No significant
	Oscillibacter	-0.540382	0.0355506	0.113866	No significant
	Rouxiella	0.831709	0.0363587	0.116211	No significant
	Desulfovermiculus	-0.307742	0.0368084	0.116916	No significant
	Herbidospora	-0.280509	0.0367934	0.116916	No significant
	Silanimonas	0.293393	0.036729	0.116916	No significant
	Thermogemmatispora	-0.576813	0.0377815	0.119759	No significant
	Melioribacter	-0.175357	0.0380262	0.120285	No significant
	Blautia	-0.375752	0.0383188	0.120464	No significant
	Dictyoglomus	-0.293526	0.0382727	0.120464	No significant
	Caldilinea	-0.169276	0.0382072	0.120464	No significant
	Geopsychrobacter	-0.23171	0.0385905	0.120939	No significant
	Roseomonas	-0.262019	0.0388005	0.121049	No significant
	Solimonas	0.256748	0.038821	0.121049	No significant
	Prochlorothrix	-0.33682	0.0392208	0.121553	No significant
	Skermanella	-0.249007	0.039503	0.12218	No significant
	Thermobifida	-0.395722	0.0397192	0.122601	No significant
	Actinopolyspora	-0.37593	0.0401294	0.123157	No significant
	Thermithiobacillus	-0.157184	0.0400535	0.123157	No significant
	Vitellibacter	0.533823	0.0401407	0.123157	No significant
	Planktothrix	-0.34194	0.0406844	0.123587	No significant
	Acetonema	-0.311672	0.0405983	0.123587	No significant
	Salinisphaera	-0.264157	0.0406536	0.123587	No significant
	Belliella	0.472985	0.0404552	0.123587	No significant
	Methylibium	0.376464	0.0411786	0.12484	No significant
	Streptosporangium	-0.33146	0.041528	0.125156	No significant
	Fervidicola	-0.304695	0.0414775	0.125156	No significant
	Thermincola	-0.292466	0.0414579	0.125156	No significant
	Chelativorans	0.184609	0.0419314	0.125907	No significant
	Hassallia	0.574896	0.0419416	0.125907	No significant
	Thermovenabulum	-0.47711	0.0421144	0.126178	No significant
	Caenimonas	0.359026	0.0422266	0.126267	No significant
	Pontibacillus	-0.337455	0.0424109	0.126571	No significant
	Allosalinactinospora	-0.315051	0.0425819	0.126835	No significant
	Geminicoccus	-0.179619	0.0430316	0.127925	No significant
	Flexilinea	-0.209533	0.0436274	0.128739	No significant
	Smithella	-0.185296	0.0436417	0.128739	No significant
	Synechococcus	-0.153452	0.0435251	0.128739	No significant
	Rhodoferax	0.264606	0.0434166	0.128739	No significant
	Zooshikella	0.311167	0.0452414	0.132945	No significant
	Paludibacter	0.335964	0.0458048	0.134086	No significant
	Limnobacter	0.270301	0.0458984	0.134104	No significant
	Thermocrinis	-0.332346	0.0459896	0.134114	No significant
	Kineosphaera	-0.247955	0.0462844	0.134718	No significant
	Desulfobacca	-0.18853	0.0465458	0.135221	No significant
	Anoxybacillus	-0.254637	0.0472002	0.136604	No significant
	Pelodictyon	-0.248363	0.0471226	0.136604	No significant
	Schlesneria	-0.183533	0.0477422	0.137129	No significant
	Methylophaga	0.195276	0.0476937	0.137129	No significant
	Pseudorhodobacter	0.259115	0.0475677	0.137129	No significant
	Sediminibacterium	0.41166	0.0478293	0.137129	No significant
	Yonghaparkia	0.439367	0.0478083	0.137129	No significant
	Salegentibacter	0.450265	0.0482971	0.138211	No significant
	Lachnoclostridium	-0.423052	0.0488959	0.138747	No significant
	Leisingera	0.177363	0.0486821	0.138747	No significant
	Henriciella	0.382815	0.0487968	0.138747	No significant
	Paracoccus	0.40415	0.0487419	0.138747	No significant
	Hirschia	0.582676	0.0489377	0.138747	No significant
	Brachymonas	0.457551	0.0492873	0.13948	No significant
	Acidimicrobium	-0.258268	0.0498713	0.140873	No significant
	Halothiobacillus	0.215033	0.0505648	0.142317	No significant
	Kaistia	0.247069	0.0505686	0.142317	No significant
	Dehalogenimonas	-0.247811	0.0517131	0.145223	No significant
	Neptunomonas	0.380002	0.0517965	0.145223	No significant
	Bizionia	0.687261	0.0518858	0.145223	No significant
	Zobellia	0.346721	0.0522385	0.145944	No significant
	Methylocaldum	-0.162403	0.0527579	0.146859	No significant
	Candidatus Saccharimonas	0.774621	0.0529134	0.147024	No significant
	Litoreibacter	0.326101	0.0533969	0.148099	No significant
	Yokenella	1.20427	0.0538118	0.14898	No significant
	Flaviflexus	-0.424712	0.0539346	0.14905	No significant
	Aminomonas	-0.301304	0.0540413	0.149076	No significant
	Ornithinibacillus	-0.445767	0.0554507	0.152084	No significant
	Tepidanaerobacter	-0.302403	0.0553627	0.152084	No significant
	Ketogulonicigenium	0.231401	0.0555289	0.152084	No significant
	Aquamicrobium	0.298793	0.0553556	0.152084	No significant
	Frankia	-0.340241	0.056443	0.154311	No significant
	Thermanaerovibrio	-0.302061	0.056864	0.154909	No significant
	Clostridium	-0.268545	0.0570658	0.155182	No significant
	Thalassobium	0.4959	0.0573636	0.155716	No significant
	Labrenzia	0.185361	0.0574795	0.155754	No significant
	Sporocytophaga	0.286074	0.0579365	0.156715	No significant
	Maribacter	0.295219	0.058145	0.157002	No significant
	Tetrasphaera	-0.255879	0.0583133	0.157179	No significant
	Desulfurobacterium	-0.23406	0.0590288	0.158549	No significant
	Candidatus Magnetoovum	-0.230599	0.0589626	0.158549	No significant
	Pluralibacter	0.65873	0.059277	0.158937	No significant
	Thermoanaerobaculum	-0.242629	0.0594522	0.159128	No significant
	Herbiconiux	0.277255	0.0602584	0.161005	No significant
	Haloglycomyces	-0.477864	0.0610082	0.162724	No significant
	Trueperella	-0.425355	0.0613928	0.163185	No significant
	Nitrosomonas	0.3654	0.0614966	0.163185	No significant
	Crenobacter	0.26502	0.0622354	0.164848	No significant
	Thermovibrio	-0.340801	0.0627501	0.165925	No significant
	Actinoplanes	-0.365941	0.0629685	0.166046	No significant
	Magnetococcus	-0.188208	0.0632272	0.166046	No significant
	Dickeya	0.397108	0.0632297	0.166046	No significant
	Marinagarivorans	0.621723	0.063185	0.166046	No significant
	Peptoniphilus	-0.417237	0.063618	0.166779	No significant
	Lutibacter	0.336015	0.0647835	0.169034	No significant
	Cellulosilyticum	-0.605748	0.0653553	0.169879	No significant
	Rhizobacter	0.361485	0.0652762	0.169879	No significant
	Candidatus Koribacter	-0.459766	0.0656614	0.170285	No significant
	Xenococcus	-0.33382	0.0658073	0.170285	No significant
	Komagataeibacter	0.266969	0.0659563	0.170285	No significant
	Oceanobacter	0.473415	0.065883	0.170285	No significant
	Methylobacterium	-0.162771	0.066334	0.170631	No significant
	Ahrensia	0.305422	0.0663542	0.170631	No significant
	Agromyces	0.454523	0.0664246	0.170631	No significant
	Mizugakiibacter	0.389341	0.0666071	0.170813	No significant
	Actibacterium	0.37195	0.0671159	0.171543	No significant
	Actinosynnema	-0.290394	0.067259	0.171623	No significant
	Paeniglutamicibacter	0.439834	0.0673932	0.171679	No significant
	Bifidobacterium	-0.254137	0.0677183	0.172025	No significant
	Rubinisphaera	-0.17877	0.0677539	0.172025	No significant
	Paraglaciecola	0.280573	0.068337	0.172932	No significant
	Nonomuraea	-0.322894	0.0687186	0.17304	No significant
	Demetria	-0.253986	0.0686885	0.17304	No significant
	Pseudogulbenkiania	0.166905	0.0685469	0.17304	No significant
	Teredinibacter	0.245526	0.0692326	0.174048	No significant
	Thermosipho	0.455532	0.0695593	0.174582	No significant
	Aeromonas	0.613704	0.0697309	0.174727	No significant
	Caldanaerobius	-0.290828	0.0699044	0.174875	No significant
	Euryhalocaulis	0.285363	0.0700406	0.17493	No significant
	Thermotalea	-0.389695	0.070196	0.175033	No significant
	Elizabethkingia	0.442847	0.0703203	0.175057	No significant
	Saccharothrix	-0.298689	0.0707829	0.175923	No significant
	Amorphus	0.157373	0.0709995	0.176025	No significant
	Thalassobius	0.380685	0.0710539	0.176025	No significant
	Dethiosulfatarculus	-0.214667	0.0730456	0.180667	No significant
	Photobacterium	0.215743	0.0733679	0.18088	No significant
	Cucumibacter	0.23884	0.073291	0.18088	No significant
	Sulfuricurvum	0.35896	0.0742313	0.182129	No significant
	Alishewanella	0.379036	0.0741472	0.182129	No significant
	Roseobacter	0.208182	0.0744186	0.182209	No significant
	Ewingella	0.466282	0.0747016	0.182209	No significant
	Gelidibacter	0.565507	0.0747003	0.182209	No significant
	Faecalibacterium	-0.225593	0.0749794	0.182501	No significant
	Akkermansia	-0.34294	0.0756465	0.183833	No significant
	Thermodesulfatator	-0.246272	0.076063	0.18431	No significant
	Zhongshania	0.370489	0.0760834	0.18431	No significant
	Desulfobulbus	-0.167335	0.0767749	0.185398	No significant
	Terrabacter	-0.239884	0.0771615	0.186038	No significant
	Endomicrobium	-0.543315	0.0774116	0.186348	No significant
	Candidatus Symbiobacter	0.287005	0.0776181	0.186552	No significant
	Chitinilyticum	0.193719	0.0777985	0.186692	No significant
	Paenarthrobacter	0.477784	0.0781888	0.187335	No significant
	Pelagibaca	0.184666	0.0789804	0.188641	No significant
	Lampropedia	0.30426	0.0793896	0.189029	No significant
	Photorhabdus	0.318007	0.0796885	0.189446	No significant
	Halothece	-0.23077	0.0802155	0.190287	No significant
	Roseovarius	0.191678	0.0802909	0.190287	No significant
	Caldicoprobacter	-0.217274	0.0807172	0.190913	No significant
	Ponticoccus	0.201638	0.0808046	0.190913	No significant
	Chitinibacter	0.282297	0.0815901	0.192472	No significant
	Rickettsiella	0.500029	0.0820462	0.19325	No significant
	Arenimonas	0.430767	0.0822336	0.193394	No significant
	Advenella	0.211046	0.0832659	0.195522	No significant
	Nocardioides	-0.275155	0.0839977	0.196637	No significant
	Ponticaulis	0.416729	0.0838696	0.196637	No significant
	Chlorobaculum	-0.199129	0.0842829	0.196703	No significant
	Actinokineospora	-0.327629	0.0844977	0.196904	No significant
	Chryseobacterium	0.598462	0.0847664	0.19723	No significant
	Mesotoga	-0.353738	0.0854277	0.198467	No significant
	Thermonema	-0.220546	0.0857487	0.198911	No significant
	Halioglobus	0.431257	0.086146	0.19953	No significant
	Terracoccus	-0.227827	0.0863753	0.199607	No significant
	Leptonema	-0.226499	0.0866677	0.199607	No significant
	Segetibacter	0.280831	0.08665	0.199607	No significant
	Zunongwangia	0.44054	0.0867006	0.199607	No significant
	Gorillibacterium	-0.22421	0.086973	0.199634	No significant
	Halanaerobium	-0.31441	0.0871978	0.199647	No significant
	Pannonibacter	0.175061	0.0872397	0.199647	No significant
	Lunatimonas	0.270851	0.0874569	0.199845	No significant
	Jejuia	0.622857	0.0876832	0.200064	No significant
	Rivularia	-0.261301	0.0886611	0.201097	No significant
	Kordiimonas	0.184104	0.0885141	0.201097	No significant
	Azohydromonas	0.302801	0.0884005	0.201097	No significant
	Methylocella	0.182267	0.0888994	0.201339	No significant
	Desulfotalea	0.309705	0.089193	0.201705	No significant
	Pseudonocardia	-0.236482	0.0895803	0.202087	No significant
	Prosthecomicrobium	0.106317	0.0899293	0.202087	No significant
	Balneatrix	0.257838	0.0897032	0.202087	No significant
	Woodsholea	0.26904	0.0899231	0.202087	No significant
	Tateyamaria	-0.301941	0.0905568	0.20299	No significant
	Stappia	0.183986	0.0915122	0.204721	No significant
	Noviherbaspirillum	0.198026	0.0915962	0.204721	No significant
	Alteromonas	0.220126	0.0919653	0.205246	No significant
	Geovibrio	-0.273484	0.0921845	0.205436	No significant
	Jonesia	-0.346357	0.0923392	0.20548	No significant
	Raoultella	0.845689	0.0924729	0.20548	No significant
	Gracilibacter	-0.275742	0.0931208	0.20662	No significant
	Oxobacter	-0.371799	0.0937388	0.20739	No significant
	Thermoanaerobacter	-0.300918	0.0949049	0.208464	No significant
	Desulfurispora	-0.251685	0.0945423	0.208464	No significant
	Azovibrio	0.213349	0.0948314	0.208464	No significant
	Flexithrix	0.310785	0.0944773	0.208464	No significant
	Persephonella	-0.307008	0.095966	0.210493	No significant
	Tepidimonas	0.14162	0.0961189	0.210526	No significant
	Microchaete	-0.310335	0.0968057	0.211125	No significant
	Saccharopolyspora	-0.302474	0.0967773	0.211125	No significant
	Myroides	0.487307	0.0973257	0.211506	No significant
	Hafnia	0.688627	0.097395	0.211506	No significant
	Tropicibacter	0.278136	0.0976358	0.211729	No significant
	Geoalkalibacter	-0.141224	0.0981868	0.212399	No significant
	Viridibacillus	0.530329	0.0982223	0.212399	No significant
	Anaerosporomusa	-0.19948	0.0989589	0.21369	No significant
	Desulfuromonas	-0.146728	0.0995971	0.214765	No significant
	Dethiosulfovibrio	-0.271844	0.101823	0.218948	No significant
	Leifsonia	0.297035	0.103067	0.221313	No significant
	Mahella	-0.226262	0.104088	0.22319	No significant
	Coraliomargarita	-0.173695	0.106314	0.227646	No significant
	Xanthobacter	0.132973	0.108518	0.23204	No significant
	Sagittula	0.257119	0.108786	0.232289	No significant
	Alloactinosynnema	-0.291832	0.109552	0.233599	No significant
	Salipiger	0.262427	0.109785	0.23377	No significant
	Caldibacillus	-0.361778	0.110214	0.234265	No significant
	Congregibacter	0.235349	0.110324	0.234265	No significant
	Ramlibacter	0.273453	0.11106	0.235503	No significant
	Roseivirga	0.273197	0.111229	0.235535	No significant
	Roseiflexus	-0.161588	0.111394	0.235558	No significant
	Halonatronum	-0.414519	0.112966	0.238553	No significant
	Luteipulveratus	-0.240562	0.11339	0.238702	No significant
	Intrasporangium	-0.224876	0.113372	0.238702	No significant
	Leptospirillum	-0.165055	0.113564	0.238702	No significant
	Prochlorococcus	-0.172176	0.114199	0.239505	No significant
	Herbaspirillum	0.145614	0.11517	0.240598	No significant
	Azonexus	0.253962	0.115078	0.240598	No significant
	Caldisalinibacter	-0.358119	0.11542	0.240747	No significant
	Nevskia	0.169409	0.115682	0.240964	No significant
	Shimazuella	-0.416329	0.116192	0.241699	No significant
	Rhodovibrio	-0.1138	0.116471	0.24195	No significant
	Hyalangium	-0.244583	0.117835	0.243704	No significant
	Corynebacterium	-0.205417	0.117771	0.243704	No significant
	Pleomorphomonas	0.162364	0.117952	0.243704	No significant
	Odoribacter	-0.452813	0.119421	0.243778	No significant
	Subdoligranulum	-0.383739	0.119006	0.243778	No significant
	Thermosulfidibacter	-0.186481	0.118299	0.243778	No significant
	Geminocystis	-0.162316	0.118867	0.243778	No significant
	Aestuariivita	0.148954	0.118884	0.243778	No significant
	Andreprevotia	0.150479	0.118649	0.243778	No significant
	Oleiphilus	0.253274	0.118679	0.243778	No significant
	Sutterella	0.293747	0.119312	0.243778	No significant
	Kordia	0.42491	0.119355	0.243778	No significant
	Echinicola	0.296998	0.120207	0.245056	No significant
	Thalassotalea	0.37621	0.120521	0.24537	No significant
	Leeia	0.17588	0.121096	0.246213	No significant
	Crocosphaera	-0.25501	0.121548	0.246804	No significant
	Thermobrachium	-0.339137	0.122848	0.249112	No significant
	Thermodesulfovibrio	-0.190315	0.12353	0.250164	No significant
	Herminiimonas	0.127262	0.125065	0.252938	No significant
	Desulfarculus	-0.143187	0.12542	0.253322	No significant
	Pseudothermotoga	-0.269558	0.126716	0.253624	No significant
	Paraoerskovia	-0.26407	0.126171	0.253624	No significant
	Oceanicola	0.135366	0.126369	0.253624	No significant
	Saccharospirillum	0.225366	0.126729	0.253624	No significant
	Jiangella	-0.257995	0.127707	0.253974	No significant
	Aureimonas	0.149413	0.127868	0.253974	No significant
	Castellaniella	0.187168	0.128065	0.253974	No significant
	Lacinutrix	0.297858	0.128047	0.253974	No significant
	Saccharicrinis	0.355557	0.127822	0.253974	No significant
	Nocardia	0.362734	0.128062	0.253974	No significant
	Formosa	0.403788	0.127214	0.253974	No significant
	Kribbella	0.243515	0.128354	0.254216	No significant
	Vitreoscilla	0.298181	0.128688	0.254549	No significant
	Rubellimicrobium	-0.235299	0.129411	0.255597	No significant
	Paenirhodobacter	0.291484	0.129551	0.255597	No significant
	Blastopirellula	-0.147366	0.130285	0.256055	No significant
	Reinekea	0.429638	0.130186	0.256055	No significant
	Roseibacterium	0.308319	0.130924	0.256981	No significant
	Janthinobacterium	0.315157	0.131582	0.257942	No significant
	Planobispora	-0.406709	0.135585	0.265109	No significant
	Polymorphum	0.113636	0.135483	0.265109	No significant
	Xylanimonas	-0.300808	0.136526	0.26593	No significant
	Trichodesmium	-0.227303	0.136384	0.26593	No significant
	Cyanobium	-0.128868	0.13684	0.266204	No significant
	Anaerosalibacter	-0.311494	0.137962	0.268045	No significant
	Demequina	-0.170342	0.138809	0.269349	No significant
	Algiphilus	0.197562	0.139205	0.269775	No significant
	Orenia	-0.35322	0.139629	0.269809	No significant
	Pseudopedobacter	0.301306	0.139495	0.269809	No significant
	Oleiagrimonas	0.301655	0.139751	0.269809	No significant
	Pelomonas	0.351639	0.140551	0.271013	No significant
	Clostridioides	-0.393958	0.140993	0.271523	No significant
	Salsuginibacillus	-0.350296	0.141695	0.272518	No significant
	Glycomyces	-0.248653	0.141866	0.272518	No significant
	Syntrophaceticus	-0.284843	0.142449	0.273295	No significant
	Candidatus Competibacter	-0.113002	0.142676	0.273388	No significant
	Desulfurella	-0.504112	0.143668	0.273917	No significant
	Asaia	-0.255895	0.143253	0.273917	No significant
	Janibacter	-0.177546	0.143533	0.273917	No significant
	Aetherobacter	0.291983	0.143656	0.273917	No significant
	Thalassolituus	0.286013	0.144966	0.276049	No significant
	Nafulsella	0.154671	0.145724	0.277148	No significant
	Hydrogenivirga	-0.287715	0.146042	0.2773	No significant
	Methylosarcina	-0.106878	0.146167	0.2773	No significant
	Saccharomonospora	-0.260633	0.147415	0.278976	No significant
	Shewanella	0.182694	0.14851	0.280702	No significant
	Cryobacterium	0.181598	0.148765	0.280838	No significant
	Gynuella	0.170628	0.150822	0.284139	No significant
	Curtobacterium	0.248595	0.150885	0.284139	No significant
	Geothrix	-0.137063	0.151762	0.28474	No significant
	Haematobacter	0.185074	0.151674	0.28474	No significant
	Wenzhouxiangella	0.255459	0.151482	0.28474	No significant
	Arthrobacter	0.395213	0.153018	0.286746	No significant
	Treponema	-0.393238	0.154238	0.288126	No significant
	Arsenicicoccus	-0.204192	0.154586	0.288126	No significant
	Polycyclovorans	0.166291	0.154277	0.288126	No significant
	Flagellimonas	0.3225	0.154696	0.288126	No significant
	Pseudoalteromonas	0.140939	0.155474	0.289223	No significant
	Nonlabens	0.266397	0.155981	0.289814	No significant
	Acetohalobium	-0.318182	0.156862	0.291097	No significant
	Rhodovulum	-0.132913	0.157146	0.291271	No significant
	Neisseria	0.304422	0.157827	0.291836	No significant
	Mangrovimonas	0.377641	0.157832	0.291836	No significant
	Saccharophagus	0.303858	0.159049	0.293732	No significant
	Kozakia	-0.303986	0.161541	0.297779	No significant
	Candidatus Microthrix	-0.214083	0.161629	0.297779	No significant
	Caldithrix	-0.152326	0.16407	0.301913	No significant
	Candidatus Solibacter	-0.216055	0.164666	0.302645	No significant
	Williamsia	0.2558	0.165554	0.303912	No significant
	Mangrovibacter	0.773248	0.166336	0.304982	No significant
	Slackia	-0.349462	0.167155	0.305965	No significant
	Hymenobacter	-0.11635	0.167272	0.305965	No significant
	Spirulina	-0.172243	0.167489	0.305997	No significant
	Limnohabitans	0.153878	0.168203	0.306935	No significant
	Renibacterium	0.330597	0.16937	0.30833	No significant
	Halobacteriovorax	0.364627	0.169235	0.30833	No significant
	Ornatilinea	-0.153229	0.171809	0.311659	No significant
	Pseudodonghicola	0.189268	0.17166	0.311659	No significant
	Perlucidibaca	0.235808	0.172654	0.31282	No significant
	Kytococcus	-0.260775	0.173059	0.313183	No significant
	Coprobacillus	-0.232102	0.174742	0.315518	No significant
	Phascolarctobacterium	-0.224675	0.17526	0.315556	No significant
	Candidatus Desulforudis	-0.221592	0.1754	0.315556	No significant
	Dysgonomonas	0.287943	0.175375	0.315556	No significant
	Ferrimonas	0.16621	0.176283	0.316772	No significant
	Fluoribacter	0.284576	0.180443	0.323487	No significant
	Candidatus Kryptobacter	-0.182195	0.180993	0.324093	No significant
	Thiothrix	0.131371	0.182137	0.325761	No significant
	Chthoniobacter	-0.228798	0.183881	0.327065	No significant
	Tomitella	-0.199344	0.183576	0.327065	No significant
	Sporichthya	-0.174443	0.183777	0.327065	No significant
	Nitrosococcus	-0.125749	0.184137	0.327065	No significant
	Gemmobacter	0.166082	0.184148	0.327065	No significant
	Zhouia	0.259758	0.183974	0.327065	No significant
	Nakamurella	0.215845	0.184508	0.327324	No significant
	Geobacillus	-0.173138	0.185548	0.32879	No significant
	Syntrophus	-0.14181	0.186793	0.330139	No significant
	Ferriphaselus	0.159829	0.186788	0.330139	No significant
	Luminiphilus	0.228768	0.186956	0.330139	No significant
	Marinovum	0.107402	0.18994	0.335021	No significant
	Grimontia	0.228117	0.190487	0.335599	No significant
	Bdellovibrio	0.167231	0.193453	0.340433	No significant
	Aestuariibacter	0.191961	0.195527	0.343293	No significant
	Parvibaculum	0.204685	0.195428	0.343293	No significant
	Longispora	-0.222591	0.196762	0.344671	No significant
	Actinotignum	-0.285175	0.19817	0.346356	No significant
	Propionispora	-0.188967	0.198176	0.346356	No significant
	Enhygromyxa	0.25609	0.199025	0.347443	No significant
	Morganella	0.429158	0.200018	0.348779	No significant
	Flexistipes	-0.292261	0.203623	0.354661	No significant
	Marinilabilia	0.243473	0.204649	0.356043	No significant
	Fangia	-0.324197	0.205413	0.356967	No significant
	Elioraea	-0.136218	0.206743	0.35887	No significant
	Ruminococcus	-0.301708	0.207482	0.359745	No significant
	Rhodopirellula	-0.114225	0.209493	0.362411	No significant
	Acinetobacter	0.43115	0.20944	0.362411	No significant
	Desulfitobacterium	-0.235357	0.209969	0.362722	No significant
	Chloracidobacterium	-0.184501	0.210169	0.362722	No significant
	Desulfonatronovibrio	-0.167412	0.210384	0.362722	No significant
	Glutamicibacter	0.334482	0.211036	0.363438	No significant
	Arthrospira	-0.174517	0.211975	0.364645	No significant
	Desulfocarbo	-0.109524	0.212848	0.364916	No significant
	Alkalilimnicola	0.127407	0.212435	0.364916	No significant
	Ectothiorhodospira	0.135954	0.21483	0.367902	No significant
	Cyclobacterium	0.204301	0.21511	0.36797	No significant
	Aeribacillus	-0.286167	0.217556	0.36984	No significant
	Nodosilinea	-0.108965	0.217894	0.36984	No significant
	Planctopirus	-0.104092	0.217882	0.36984	No significant
	Puniceibacterium	0.13007	0.217127	0.36984	No significant
	Microterricola	0.19857	0.216508	0.36984	No significant
	Hellea	0.227648	0.217578	0.36984	No significant
	Sciscionella	-0.223405	0.21901	0.370093	No significant
	Parachlamydia	-0.206021	0.21894	0.370093	No significant
	Hippea	-0.159884	0.218556	0.370093	No significant
	Plesiocystis	0.203037	0.219325	0.370217	No significant
	Alkanindiges	0.237694	0.220616	0.371986	No significant
	Veillonella	-0.216486	0.221033	0.37228	No significant
	Desulfatiglans	-0.112802	0.221342	0.372389	No significant
	Aliiglaciecola	0.284897	0.224385	0.377095	No significant
	Moraxella	-0.298008	0.225026	0.377757	No significant
	Catenulispora	0.364059	0.226269	0.379428	No significant
	Acidiphilium	-0.180128	0.227638	0.381306	No significant
	Actinocatenispora	-0.2458	0.23122	0.384903	No significant
	Methylohalobius	-0.0860564	0.231545	0.384903	No significant
	Inquilinus	0.182828	0.230566	0.384903	No significant
	Dinoroseobacter	0.204861	0.231385	0.384903	No significant
	Tepidicaulis	0.18774	0.235008	0.389817	No significant
	Kouleothrix	-0.134875	0.236161	0.390498	No significant
	Gulosibacter	0.21561	0.236186	0.390498	No significant
	Clavibacter	0.217984	0.235993	0.390498	No significant
	Hydrogenobacter	-0.244675	0.237007	0.391069	No significant
	Leeuwenhoekiella	0.197558	0.237043	0.391069	No significant
	Lacimicrobium	0.251201	0.240281	0.395134	No significant
	Brevibacterium	-0.171601	0.241796	0.396039	No significant
	Pelosinus	-0.143328	0.241866	0.396039	No significant
	Oligella	0.201338	0.241141	0.396039	No significant
	Geobacter	-0.11482	0.244198	0.398412	No significant
	Maritalea	0.164076	0.243606	0.398412	No significant
	Colwellia	0.168342	0.244275	0.398412	No significant
	Meganema	0.138291	0.24641	0.401335	No significant
	Megasphaera	-0.273357	0.249199	0.40453	No significant
	Cyanobacterium	-0.246691	0.248966	0.40453	No significant
	Flexibacter	0.175803	0.249429	0.40453	No significant
	Phormidesmis	-0.134204	0.249846	0.404777	No significant
	Bacteriovorax	0.247528	0.251812	0.407531	No significant
	Gordonia	-0.223041	0.252422	0.408087	No significant
	Desulfococcus	-0.0875737	0.253457	0.409328	No significant
	Chelatococcus	-0.0957273	0.254802	0.411066	No significant
	Oceanibulbus	0.113699	0.256903	0.413524	No significant
	Ancylobacter	0.123264	0.257328	0.413524	No significant
	Microvirgula	0.166159	0.257676	0.413524	No significant
	Anditalea	0.232598	0.257611	0.413524	No significant
	Virgibacillus	-0.240417	0.259899	0.414804	No significant
	Amycolicicoccus	-0.16456	0.259157	0.414804	No significant
	Candidatus Brocadia	-0.121628	0.258803	0.414804	No significant
	Tepidiphilus	-0.108004	0.260099	0.414804	No significant
	Saprospira	0.353818	0.25978	0.414804	No significant
	Acidaminococcus	-0.306401	0.261125	0.416006	No significant
	Balneola	0.184738	0.261822	0.416683	No significant
	Gluconobacter	0.168445	0.263021	0.418045	No significant
	Legionella	0.194926	0.263224	0.418045	No significant
	Novispirillum	0.100234	0.263683	0.418341	No significant
	Deferribacter	-0.159364	0.264975	0.418655	No significant
	Thiomicrospira	-0.126481	0.264513	0.418655	No significant
	Amantichitinum	0.123702	0.264945	0.418655	No significant
	Roseivivax	0.141555	0.266613	0.420375	No significant
	Aureispira	0.293916	0.266563	0.420375	No significant
	Planktomarina	0.158915	0.26692	0.420426	No significant
	Maricaulis	0.187798	0.268255	0.421229	No significant
	Pseudohongiella	0.220022	0.268159	0.421229	No significant
	Budvicia	0.29137	0.267761	0.421229	No significant
	Methylovulum	0.100707	0.270194	0.423839	No significant
	Thiohalocapsa	-0.0900375	0.271085	0.424802	No significant
	Methylocystis	-0.114858	0.272653	0.42595	No significant
	Cellulophaga	0.15151	0.272444	0.42595	No significant
	Spiribacter	0.11175	0.273081	0.426184	No significant
	Desulfomonile	-0.113264	0.275234	0.429107	No significant
	Parabacteroides	0.234735	0.277277	0.431853	No significant
	Polymorphospora	0.225022	0.278169	0.432802	No significant
	Bergeyella	0.325123	0.278676	0.433149	No significant
	Sandarakinorhabdus	0.141973	0.279542	0.434013	No significant
	Phaeodactylibacter	0.173876	0.279798	0.434013	No significant
	Parasutterella	-0.254187	0.282228	0.43734	No significant
	Dethiobacter	-0.193514	0.282869	0.43789	No significant
	Desulfovibrio	-0.0658597	0.286463	0.443005	No significant
	Kitasatospora	-0.185132	0.28745	0.444082	No significant
	Syntrophobacter	-0.133052	0.288599	0.44496	No significant
	Sedimenticola	0.122916	0.288473	0.44496	No significant
	Nisaea	0.0743422	0.289411	0.445483	No significant
	Nitrospira	0.118751	0.28952	0.445483	No significant
	Deferrisoma	-0.0963353	0.293107	0.449645	No significant
	Rudanella	0.106982	0.293415	0.449668	No significant
	Polynucleobacter	-0.128969	0.29398	0.450083	No significant
	Sneathiella	0.0975245	0.29566	0.452203	No significant
	Pseudarthrobacter	0.319609	0.296103	0.452428	No significant
	Syntrophobotulus	-0.185528	0.297479	0.454078	No significant
	Fibrobacter	0.189895	0.298173	0.454232	No significant
	Indibacter	0.150968	0.299573	0.45591	No significant
	Gallaecimonas	0.145422	0.3011	0.45778	No significant
	Denitrovibrio	-0.265943	0.302463	0.458684	No significant
	Pseudolabrys	-0.170429	0.302593	0.458684	No significant
	Salinarimonas	-0.069245	0.302356	0.458684	No significant
	Rhodomicrobium	0.114691	0.303643	0.459364	No significant
	Thermanaerothrix	-0.10542	0.304738	0.460112	No significant
	Sediminimonas	0.159867	0.304497	0.460112	No significant
	Actinobaculum	-0.227112	0.305216	0.460379	No significant
	Bryobacter	-0.106083	0.305733	0.460706	No significant
	Thermodesulfobium	-0.226881	0.30739	0.461839	No significant
	Fibrella	0.121711	0.307104	0.461839	No significant
	Pelobacter	-0.0961614	0.308023	0.461884	No significant
	Xylophilus	0.292729	0.307857	0.461884	No significant
	Chitinivibrio	-0.152239	0.309824	0.463908	No significant
	Uliginosibacterium	0.129233	0.311566	0.465827	No significant
	Kibdelosporangium	-0.180273	0.312342	0.466264	No significant
	Thermodesulfobacterium	-0.147673	0.312467	0.466264	No significant
	Achromatium	-0.139675	0.315712	0.469732	No significant
	Leucothrix	0.125766	0.31541	0.469732	No significant
	Microcella	0.161156	0.319067	0.473345	No significant
	Devriesea	-0.219683	0.323475	0.476684	No significant
	Catabacter	-0.201007	0.322595	0.476684	No significant
	Acetivibrio	-0.130836	0.323393	0.476684	No significant
	Cobetia	0.160836	0.322722	0.476684	No significant
	Enterovibrio	0.203843	0.322176	0.476684	No significant
	Paraclostridium	0.258764	0.323533	0.476684	No significant
	Imtechella	0.285818	0.323809	0.476684	No significant
	Afifella	0.159125	0.324238	0.476857	No significant
	Candidatus Phaeomarinobacter	0.165965	0.325253	0.477891	No significant
	Streptacidiphilus	-0.208862	0.325573	0.477902	No significant
	Nesiotobacter	0.130277	0.325933	0.477972	No significant
	Acidobacterium	-0.259734	0.329112	0.480334	No significant
	Butyricicoccus	-0.234447	0.328601	0.480334	No significant
	Sulfurihydrogenibium	-0.164488	0.328666	0.480334	No significant
	Thioalkalimicrobium	0.208029	0.328952	0.480334	No significant
	Tenacibaculum	0.213945	0.328469	0.480334	No significant
	Hamadaea	-0.15698	0.332076	0.484198	No significant
	Sphaerochaeta	-0.237291	0.332774	0.484208	No significant
	Arhodomonas	-0.0859242	0.332445	0.484208	No significant
	Gulbenkiania	0.154357	0.333032	0.484208	No significant
	Fictibacillus	-0.130876	0.334061	0.485244	No significant
	Gaetbulibacter	0.248299	0.335126	0.485869	No significant
	Candidatus Rubidus	-0.199681	0.335848	0.486232	No significant
	Loktanella	0.118213	0.336054	0.486232	No significant
	Candidatus Babela	0.324267	0.336329	0.486232	No significant
	Aquaspirillum	0.11566	0.336992	0.486731	No significant
	Polaribacter	0.205586	0.340544	0.490596	No significant
	Moritella	0.213165	0.340303	0.490596	No significant
	Rhodospirillum	-0.0952764	0.342458	0.492304	No significant
	Laribacter	0.0912412	0.344537	0.494364	No significant
	Rikenella	0.353325	0.344899	0.49442	No significant
	Citricoccus	0.250361	0.3471	0.496645	No significant
	Rhodopseudomonas	0.0723483	0.349014	0.498918	No significant
	Gryllotalpicola	0.201059	0.349583	0.499264	No significant
	Anaerolinea	-0.105549	0.351423	0.501425	No significant
	Levilinea	-0.118911	0.353424	0.503811	No significant
	Atopobium	-0.207266	0.355348	0.505162	No significant
	Ruegeria	0.0670782	0.356815	0.506287	No significant
	Couchioplanes	-0.211847	0.358411	0.508081	No significant
	Bellilinea	-0.105358	0.360399	0.510426	No significant
	Chania	0.185382	0.360767	0.510476	No significant
	Beutenbergia	-0.104591	0.361347	0.510824	No significant
	Actinoallomurus	-0.354484	0.363091	0.512816	No significant
	Peptoclostridium	-0.182028	0.363913	0.513502	No significant
	Labilithrix	-0.131148	0.36791	0.518655	No significant
	Methyloversatilis	0.0977171	0.368919	0.518655	No significant
	Paludibacterium	0.129155	0.368364	0.518655	No significant
	Aminobacterium	-0.213637	0.370139	0.518943	No significant
	Starkeya	0.078387	0.369791	0.518943	No significant
	Timonella	0.257077	0.370141	0.518943	No significant
	Azospirillum	-0.0840594	0.371107	0.519821	No significant
	Erythrobacter	0.153063	0.372388	0.521139	No significant
	Cylindrospermopsis	0.160835	0.373007	0.521252	No significant
	Paenisporosarcina	0.245552	0.37315	0.521252	No significant
	Methylomonas	0.0654453	0.373517	0.521289	No significant
	Anaerobacillus	-0.2249	0.374852	0.522599	No significant
	Sanguibacter	-0.143888	0.375719	0.522599	No significant
	Cephaloticoccus	0.097495	0.375821	0.522599	No significant
	Alkaliflexus	0.180285	0.375245	0.522599	No significant
	Sulfuritalea	0.118119	0.376812	0.523501	No significant
	Sediminicola	0.15926	0.377616	0.523668	No significant
	Promicromonospora	0.228006	0.37743	0.523668	No significant
	Oceanimonas	0.173968	0.378825	0.524395	No significant
	Tanticharoenia	0.204601	0.378779	0.524395	No significant
	Dactylosporangium	0.193949	0.380465	0.525241	No significant
	Capnocytophaga	0.219351	0.379857	0.525241	No significant
	Siccibacter	0.625408	0.380215	0.525241	No significant
	Calditerrivibrio	-0.124414	0.384597	0.52999	No significant
	Fermentimonas	0.269296	0.384265	0.52999	No significant
	Candidatus Magnetoglobus	-0.159898	0.388234	0.53452	No significant
	Simkania	-0.177356	0.390885	0.537686	No significant
	Kutzneria	-0.188276	0.392572	0.539522	No significant
	Candidatus Kuenenia	-0.0929136	0.395084	0.542488	No significant
	Verrucosispora	-0.130408	0.404775	0.554302	No significant
	Mariprofundus	0.105276	0.404416	0.554302	No significant
	Roseibium	0.127455	0.40553	0.55484	No significant
	Planococcus	-0.218191	0.407698	0.55582	No significant
	Oligotropha	0.0521354	0.406777	0.55582	No significant
	Cardiobacterium	0.17434	0.407218	0.55582	No significant
	Candidatus Glomeribacter	0.118187	0.408298	0.556142	No significant
	Oerskovia	0.171792	0.412062	0.560771	No significant
	Richelia	-0.175111	0.413005	0.561057	No significant
	Trichococcus	-0.166506	0.412954	0.561057	No significant
	Lautropia	0.160319	0.415865	0.564441	No significant
	Tatlockia	0.134281	0.417318	0.565912	No significant
	Draconibacterium	0.112766	0.419234	0.567306	No significant
	Sunxiuqinia	0.132608	0.419267	0.567306	No significant
	Butyrivibrio	-0.213806	0.419871	0.567363	No significant
	Aestuariimicrobium	-0.111769	0.423495	0.571392	No significant
	Thiorhodococcus	-0.0642862	0.423599	0.571392	No significant
	Gottschalkia	-0.156379	0.425504	0.573457	No significant
	Caldimonas	0.104141	0.426334	0.57407	No significant
	Sporolactobacillus	-0.16988	0.426932	0.574369	No significant
	Christensenella	-0.302123	0.429721	0.577067	No significant
	Nitrobacter	0.157671	0.429486	0.577067	No significant
	Cecembia	0.192997	0.430067	0.577067	No significant
	Anaerophaga	0.164219	0.430982	0.577788	No significant
	Magnetospira	-0.0637087	0.432649	0.579514	No significant
	Thiocystis	0.0644076	0.433144	0.579524	No significant
	Bacillus	0.191119	0.433413	0.579524	No significant
	Desulfosarcina	-0.0945285	0.435198	0.581403	No significant
	Heliobacillus	-0.205206	0.436101	0.582102	No significant
	Terrimicrobium	-0.151971	0.437586	0.582525	No significant
	Longilinea	-0.0953622	0.437478	0.582525	No significant
	Halomonas	0.0514394	0.43794	0.582525	No significant
	Salinimicrobium	-0.127299	0.438451	0.582698	No significant
	Elstera	0.0635365	0.438969	0.582881	No significant
	Aeromicrobium	-0.1368	0.440257	0.583295	No significant
	Flammeovirga	0.151143	0.439791	0.583295	No significant
	Salinibacterium	0.157988	0.444371	0.586999	No significant
	Agarivorans	0.164931	0.444166	0.586999	No significant
	Aurantimonas	0.0532026	0.44496	0.58727	No significant
	Sporomusa	-0.190833	0.446263	0.587976	No significant
	Pseudobacteroides	-0.147681	0.447863	0.589578	No significant
	Prosthecochloris	-0.100855	0.449789	0.591167	No significant
	Xylella	0.164528	0.449843	0.591167	No significant
	Parvularcula	0.0983645	0.451146	0.591864	No significant
	Aphanocapsa	0.188036	0.454641	0.595938	No significant
	Desulforegula	0.0928045	0.45603	0.597248	No significant
	Agreia	0.1067	0.46084	0.602516	No significant
	Acetobacterium	-0.130744	0.463146	0.605015	No significant
	Olsenella	-0.179335	0.465129	0.606569	No significant
	Isoptericola	-0.137497	0.468149	0.608952	No significant
	Prauserella	-0.118638	0.469587	0.609666	No significant
	Nitrincola	0.0954604	0.469893	0.609666	No significant
	Candidatus Cloacimonas	-0.129604	0.472115	0.612031	No significant
	Psychroserpens	0.161908	0.475032	0.615292	No significant
	Risungbinella	-0.115192	0.48036	0.62144	No significant
	Rothia	0.257597	0.480591	0.62144	No significant
	Bhargavaea	-0.132964	0.481825	0.62251	No significant
	Acrocarpospora	-0.290245	0.484846	0.625884	No significant
	Kingella	0.200133	0.486354	0.626774	No significant
	Acaricomes	0.22156	0.486284	0.626774	No significant
	Dactylococcopsis	-0.15827	0.487428	0.627102	No significant
	Candidatus Actinomarina	0.185161	0.487268	0.627102	No significant
	Lentibacillus	-0.156213	0.488896	0.628464	No significant
	Altibacter	0.304173	0.489922	0.629254	No significant
	Phycicoccus	-0.127364	0.492571	0.632126	No significant
	Paenibacillus	0.140851	0.496294	0.63637	No significant
	Desulfatirhabdium	-0.0479732	0.50092	0.641764	No significant
	Leucobacter	0.101363	0.503385	0.643936	No significant
	Chitinispirillum	0.1127	0.503456	0.643936	No significant
	Kocuria	-0.1134	0.504615	0.64488	No significant
	Waddlia	-0.149851	0.505219	0.645006	No significant
	Rubidibacter	-0.0848726	0.505556	0.645006	No significant
	Streptococcus	0.110765	0.506136	0.645208	No significant
	Sedimentitalea	0.0806104	0.50668	0.645364	No significant
	Silvibacterium	-0.164107	0.507671	0.646089	No significant
	Pimelobacter	0.120637	0.50828	0.646326	No significant
	Lewinella	0.112466	0.509201	0.64696	No significant
	Crocinitomix	0.147168	0.512192	0.650221	No significant
	Neptuniibacter	0.0928903	0.515899	0.654384	No significant
	Thalassobaculum	0.0463617	0.516916	0.655132	No significant
	Alistipes	-0.145591	0.518469	0.656013	No significant
	Thiomargarita	-0.0679451	0.519414	0.656666	No significant
	Candidatus Scalindua	-0.0738223	0.521272	0.657928	No significant
	Coxiella	-0.0655758	0.520994	0.657928	No significant
	Phaeobacter	0.0850984	0.521763	0.658006	No significant
	Thiohalorhabdus	-0.0733755	0.522763	0.658724	No significant
	Proteiniphilum	-0.119809	0.524609	0.659501	No significant
	Phormidium	-0.0606528	0.524672	0.659501	No significant
	Thermobacillus	-0.10326	0.53075	0.666595	No significant
	Diplosphaera	0.0682036	0.536515	0.672833	No significant
	Sulfuricella	0.0717584	0.536596	0.672833	No significant
	Defluviimonas	-0.0839849	0.538358	0.67449	No significant
	Candidatus Omnitrophus	-0.0943194	0.540916	0.674933	No significant
	Porphyrobacter	0.10011	0.539552	0.674933	No significant
	Aliiroseovarius	0.122186	0.540879	0.674933	No significant
	Tepidibacillus	0.129692	0.54074	0.674933	No significant
	Sanguibacteroides	0.260302	0.540712	0.674933	No significant
	Mesoaciditoga	-0.133177	0.544935	0.679394	No significant
	Dietzia	-0.0854371	0.547212	0.681677	No significant
	Marinifilum	-0.0991129	0.547928	0.682015	No significant
	Thioploca	-0.0511019	0.55552	0.689782	No significant
	Prevotella	0.131906	0.556623	0.690591	No significant
	Ferrovum	-0.0550092	0.558833	0.692771	No significant
	Actinospica	-0.152337	0.561653	0.695142	No significant
	Ureibacillus	0.184735	0.561209	0.695142	No significant
	Nitrospina	-0.0552922	0.565261	0.69814	No significant
	Sulfitobacter	0.0562781	0.565444	0.69814	No significant
	Arenitalea	0.234185	0.565354	0.69814	No significant
	Chloroherpeton	0.0671406	0.566001	0.698266	No significant
	Terasakiella	0.046469	0.566954	0.698316	No significant
	Glaciecola	0.1089	0.566919	0.698316	No significant
	Dermabacter	0.185426	0.570956	0.702679	No significant
	Frigoribacterium	0.0960379	0.572423	0.70392	No significant
	Gracilibacillus	-0.130067	0.573741	0.704974	No significant
	Caldicellulosiruptor	-0.0642362	0.574429	0.705253	No significant
	Desulfofustis	0.0690304	0.57565	0.706186	No significant
	Dehalobacter	-0.0778962	0.578014	0.708518	No significant
	Rubritalea	0.0589781	0.578875	0.709006	No significant
	Acidisphaera	-0.122629	0.579823	0.709032	No significant
	Micavibrio	0.102064	0.579502	0.709032	No significant
	Acidocella	-0.0906388	0.580873	0.709152	No significant
	Marivirga	0.129383	0.58131	0.709152	No significant
	Catenuloplanes	-0.0945838	0.587799	0.715209	No significant
	Thalassospira	0.0464985	0.587476	0.715209	No significant
	Chrysosporum	0.138981	0.588144	0.715209	No significant
	Leptospira	0.0501991	0.588668	0.715279	No significant
	Prolixibacter	0.0604704	0.590322	0.716327	No significant
	Desulfatitalea	-0.041054	0.591145	0.716582	No significant
	Verrucomicrobium	-0.0682771	0.593448	0.718391	No significant
	Rathayibacter	0.0753565	0.594185	0.718391	No significant
	Owenweeksia	0.0942234	0.594514	0.718391	No significant
	Citromicrobium	0.109587	0.593607	0.718391	No significant
	Piscirickettsia	-0.199207	0.595928	0.719531	No significant
	Micromonospora	-0.0946459	0.596669	0.719858	No significant
	Micrococcus	0.0901736	0.597364	0.720129	No significant
	Methyloceanibacter	0.120588	0.598012	0.720343	No significant
	Nitrospirillum	0.0749151	0.599108	0.721096	No significant
	Mucinivorans	0.27816	0.60166	0.723599	No significant
	Lechevalieria	0.132654	0.602523	0.724068	No significant
	Desulfobacter	-0.0512156	0.603342	0.724484	No significant
	Psychromonas	-0.0697448	0.605727	0.726778	No significant
	Agrococcus	-0.115246	0.610467	0.730431	No significant
	Gramella	0.134204	0.610681	0.730431	No significant
	Lonsdalea	0.21911	0.609787	0.730431	No significant
	Desulfonauticus	-0.046155	0.615551	0.735108	No significant
	Anaeroarcus	-0.13631	0.620028	0.738659	No significant
	Branchiibius	-0.0903183	0.620937	0.738659	No significant
	Adhaeribacter	0.0939092	0.620773	0.738659	No significant
	Domibacillus	0.119223	0.620246	0.738659	No significant
	Jeotgalibacillus	-0.114308	0.623982	0.740555	No significant
	Pseudooceanicola	0.0436052	0.623843	0.740555	No significant
	Frondihabitans	0.0917223	0.623702	0.740555	No significant
	Methylopila	0.0681728	0.628383	0.7452	No significant
	Asticcacaulis	0.0931178	0.632839	0.749904	No significant
	Lysinibacillus	0.109683	0.636408	0.751939	No significant
	Brenneria	0.0513535	0.638052	0.753167	No significant
	Candidatus Odyssella	0.0949243	0.639457	0.754243	No significant
	Commensalibacter	-0.146806	0.647769	0.758797	No significant
	Robiginitalea	-0.0820406	0.645473	0.758797	No significant
	Turneriella	-0.070253	0.645957	0.758797	No significant
	Syntrophorhabdus	-0.0479213	0.647777	0.758797	No significant
	Thiorhodovibrio	-0.0399344	0.646297	0.758797	No significant
	Methylococcus	0.0426653	0.647579	0.758797	No significant
	Saccharibacillus	0.0960747	0.646054	0.758797	No significant
	Croceitalea	0.114863	0.644436	0.758797	No significant
	Gallionella	0.0347554	0.64872	0.75932	No significant
	Marinobacter	0.041926	0.65427	0.765231	No significant
	Saccharibacter	-0.114552	0.656199	0.765732	No significant
	Lentzea	-0.0979017	0.655203	0.765732	No significant
	Candidatus Protochlamydia	-0.0678868	0.655824	0.765732	No significant
	Thermoanaerobacterium	-0.0978463	0.660033	0.769033	No significant
	Octadecabacter	0.0465541	0.659719	0.769033	No significant
	Candidatus Accumulibacter	0.041715	0.66254	0.770782	No significant
	Sandaracinus	0.077019	0.66206	0.770782	No significant
	Methylocapsa	0.051652	0.663768	0.771624	No significant
	Cohnella	-0.0380852	0.664373	0.771741	No significant
	Haematospirillum	-0.0490884	0.667022	0.774231	No significant
	Amphibacillus	-0.125101	0.669959	0.776463	No significant
	Sorangium	-0.0357361	0.670662	0.776689	No significant
	Catelliglobosispora	0.0567359	0.671824	0.777448	No significant
	Persicobacter	0.0841618	0.672511	0.777654	No significant
	Granulibacter	-0.0917393	0.673524	0.778201	No significant
	Azorhizobium	0.0397643	0.674	0.778201	No significant
	Sterolibacterium	0.0426045	0.676996	0.780482	No significant
	Salinispora	-0.0673051	0.678356	0.781462	No significant
	Methylobacter	-0.024607	0.680677	0.783546	No significant
	Nitrococcus	0.0288474	0.681244	0.78361	No significant
	Intestinimonas	-0.122611	0.682124	0.784033	No significant
	Rhodoplanes	0.0376665	0.684087	0.7857	No significant
	Chondromyces	0.0385397	0.694402	0.796352	No significant
	Oxalobacter	0.041639	0.694207	0.796352	No significant
	Candidatus Contendobacter	-0.0252034	0.695128	0.796588	No significant
	Pedosphaera	-0.0620494	0.696585	0.79766	No significant
	Caldimicrobium	0.0981311	0.698319	0.799048	No significant
	Neochlamydia	-0.101361	0.703055	0.803559	No significant
	Pyrinomonas	-0.0489981	0.703311	0.803559	No significant
	Gracilimonas	-0.0605495	0.704703	0.80395	No significant
	Candidatus Symbiothrix	0.12339	0.704537	0.80395	No significant
	Haemophilus	0.0819776	0.70528	0.804009	No significant
	Kushneria	-0.0767382	0.705991	0.80422	No significant
	Dermacoccus	-0.0700068	0.707529	0.804774	No significant
	Cesiribacter	0.0351721	0.707106	0.804774	No significant
	Aromatoleum	0.0305182	0.708792	0.805613	No significant
	Tessaracoccus	-0.0555083	0.713379	0.809662	No significant
	Sporosarcina	0.0776878	0.713412	0.809662	No significant
	Bacteroides	0.0445469	0.714027	0.809759	No significant
	Prosthecobacter	-0.0840519	0.71818	0.812684	No significant
	Cycloclasticus	-0.0573576	0.718198	0.812684	No significant
	Lamprocystis	-0.0382347	0.717917	0.812684	No significant
	Gluconacetobacter	-0.0553413	0.721735	0.816083	No significant
	Oceanibaculum	-0.0295898	0.72496	0.819125	No significant
	Candidatus Methylomirabilis	-0.0449027	0.727468	0.820841	No significant
	Acetobacter	0.0605439	0.727552	0.820841	No significant
	Salmonella	0.160279	0.728125	0.820883	No significant
	Kangiella	-0.0547182	0.72992	0.822301	No significant
	Thalassobacillus	-0.0630483	0.730991	0.822903	No significant
	Pusillimonas	-0.0425797	0.735902	0.827353	No significant
	Caenispirillum	-0.0273439	0.739561	0.830718	No significant
	Methyloglobulus	-0.0258853	0.742231	0.833071	No significant
	Halorhodospira	0.0446586	0.742744	0.833071	No significant
	Rufibacter	0.0437887	0.743982	0.833423	No significant
	Nannocystis	0.0585125	0.744147	0.833423	No significant
	Estrella	0.0786713	0.745506	0.834335	No significant
	Plantibacter	0.0804162	0.747509	0.835965	No significant
	Methylogaea	-0.0256435	0.749511	0.837592	No significant
	Candidatus Tenderia	-0.0349114	0.750284	0.837845	No significant
	Galbibacter	-0.0720065	0.751286	0.837924	No significant
	Phaeospirillum	-0.0303289	0.753092	0.837924	No significant
	Holophaga	-0.0265422	0.752354	0.837924	No significant
	Ignavibacterium	0.0465034	0.752959	0.837924	No significant
	Terracidiphilus	-0.0827183	0.754174	0.838519	No significant
	Pirellula	-0.034772	0.755845	0.839767	No significant
	Amycolatopsis	-0.0757068	0.763189	0.844334	No significant
	Mycobacterium	-0.0390271	0.764415	0.844334	No significant
	Chitiniphilus	0.0236343	0.764438	0.844334	No significant
	Candidatus Puniceispirillum	0.0300729	0.764919	0.844334	No significant
	Thalassomonas	0.0539583	0.764873	0.844334	No significant
	Pseudoflavonifractor	0.0683394	0.763569	0.844334	No significant
	Oleispira	0.0869542	0.763019	0.844334	No significant
	Cellulosimicrobium	0.0643618	0.767265	0.846313	No significant
	Oceanobacillus	-0.0631598	0.770391	0.848538	No significant
	Pseudoclavibacter	-0.0414747	0.770332	0.848538	No significant
	Propionicicella	-0.0498359	0.770992	0.848591	No significant
	Methyloferula	0.0547164	0.774619	0.85197	No significant
	Caedibacter	-0.0615108	0.776014	0.852892	No significant
	Defluviitalea	-0.0828339	0.777482	0.853892	No significant
	Altererythrobacter	-0.0481279	0.78019	0.856251	No significant
	Maribius	0.0410808	0.780786	0.856291	No significant
	Thermovirga	0.0520853	0.781904	0.856904	No significant
	Chitinimonas	0.0212638	0.78321	0.857108	No significant
	Granulicella	0.0717917	0.78298	0.857108	No significant
	Sphingomonas	-0.0617653	0.783821	0.857164	No significant
	Chrysiogenes	-0.0381166	0.786517	0.859499	No significant
	Yaniella	0.0570138	0.787448	0.859902	No significant
	Chromohalobacter	-0.0556468	0.794017	0.865224	No significant
	Fervidobacterium	-0.0540652	0.793673	0.865224	No significant
	Thiocapsa	0.0199429	0.795244	0.865945	No significant
	Desulfospira	-0.0410746	0.798531	0.868839	No significant
	Candidatus Hodgkinia	0.212329	0.799037	0.868839	No significant
	Fusobacterium	0.0654342	0.803469	0.873038	No significant
	Chlorobium	-0.0197175	0.807384	0.876127	No significant
	Fibrisoma	0.0276469	0.807456	0.876127	No significant
	Desulfocurvus	-0.0256467	0.808313	0.876436	No significant
	Oceanospirillum	-0.037282	0.810523	0.876968	No significant
	Criblamydia	-0.0371767	0.810438	0.876968	No significant
	Nitritalea	0.0451632	0.809765	0.876968	No significant
	Pseudovibrio	0.0238779	0.814105	0.879601	No significant
	Candidatus Paracaedibacter	0.0223966	0.817365	0.881878	No significant
	Pseudophaeobacter	0.0544232	0.81893	0.882323	No significant
	Diplorickettsia	0.0861582	0.818496	0.882323	No significant
	Candidatus Magnetomorum	-0.037979	0.820193	0.882443	No significant
	Leminorella	0.0915981	0.819768	0.882443	No significant
	Carnimonas	0.0611037	0.823562	0.884828	No significant
	Thiobacillus	0.0243241	0.828262	0.888626	No significant
	Geofilum	0.0485366	0.828241	0.888626	No significant
	Azospira	0.0283172	0.830738	0.890052	No significant
	Edaphobacter	0.0384529	0.830754	0.890052	No significant
	Fulvimarina	0.0262006	0.832559	0.891362	No significant
	Glaciibacter	0.0281456	0.835809	0.894217	No significant
	Thermophagus	0.0538078	0.83772	0.895635	No significant
	Lutibaculum	0.0161617	0.844329	0.901442	No significant
	Salinispira	-0.0368959	0.847554	0.904255	No significant
	Candidatus Chrysopegis	-0.0258366	0.848734	0.904883	No significant
	Planomicrobium	0.0524297	0.850372	0.905369	No significant
	Robiginitomaculum	-0.0412486	0.853548	0.907244	No significant
	Pontibacter	0.0244431	0.853493	0.907244	No significant
	Providencia	0.0326796	0.853912	0.907244	No significant
	Microscilla	-0.0258346	0.859755	0.912818	No significant
	Thalassobacter	0.0447657	0.862919	0.915275	No significant
	Mycetocola	0.0352647	0.863924	0.915341	No significant
	Campylobacter	-0.036264	0.865723	0.916612	No significant
	Raphidiopsis	0.0494435	0.866657	0.916968	No significant
	Arcobacter	0.0401552	0.867578	0.917308	No significant
	Enterococcus	-0.0469306	0.868852	0.917388	No significant
	Tannerella	0.0439259	0.868515	0.917388	No significant
	Oceaniovalibus	-0.0258571	0.870621	0.918623	No significant
	Jannaschia	-0.0118343	0.875186	0.922803	No significant
	Haliangium	0.0154437	0.876028	0.922999	No significant
	Beijerinckia	0.0215863	0.877177	0.922999	No significant
	Opitutus	-0.0168934	0.880139	0.925181	No significant
	Nesterenkonia	0.0209424	0.880463	0.925181	No significant
	Butyricimonas	-0.0552053	0.882393	0.926573	No significant
	Sulfurospirillum	0.0225007	0.886149	0.92988	No significant
	Magnetospirillum	-0.0112107	0.890129	0.932777	No significant
	Tistrella	-0.0108123	0.892819	0.934274	No significant
	Beggiatoa	0.0121148	0.892545	0.934274	No significant
	Blastochloris	0.0106754	0.899319	0.939835	No significant
	Lentisphaera	-0.0217335	0.901663	0.941416	No significant
	Candidatus Entotheonella	-0.0185048	0.902062	0.941416	No significant
	Candidatus Xiphinematobacter	0.0389063	0.905244	0.944093	No significant
	Methylomarinum	-0.0154294	0.908859	0.946573	No significant
	Halocynthiibacter	0.0146529	0.911026	0.946898	No significant
	Tolumonas	0.0220006	0.910834	0.946898	No significant
	Lysinimicrobium	-0.0129218	0.911651	0.946905	No significant
	Thiolapillus	0.00949711	0.913345	0.948021	No significant
	Terriglobus	0.0215186	0.916934	0.951101	No significant
	Leptolinea	0.0188474	0.919949	0.953583	No significant
	Desulfocapsa	-0.0174314	0.921527	0.954234	No significant
	Psychrobacter	0.0190297	0.923585	0.954766	No significant
	Desulfotignum	0.010221	0.930156	0.960169	No significant
	Granulicoccus	0.0123044	0.930763	0.960169	No significant
	Plesiomonas	0.0279551	0.93132	0.960169	No significant
	Erysipelothrix	-0.018888	0.933353	0.961618	No significant
	Riemerella	-0.0232052	0.934697	0.962355	No significant
	Candidatus Azobacteroides	0.0913576	0.937162	0.964244	No significant
	Brachybacterium	-0.0127511	0.938765	0.965244	No significant
	Methylosinus	0.00825345	0.939482	0.965333	No significant
	Pararhodospirillum	-0.00712367	0.940146	0.965368	No significant
	Herbinix	-0.0258403	0.941564	0.966176	No significant
	Acidihalobacter	0.00713064	0.943398	0.967083	No significant
	Schleiferia	0.0104232	0.943711	0.967083	No significant
	Ilumatobacter	0.0125924	0.944719	0.967468	No significant
	Desulfatibacillum	0.006806	0.945423	0.967542	No significant
	Sinomonas	-0.019271	0.948493	0.970035	No significant
	Microlunatus	0.0117701	0.953149	0.974146	No significant
	Nitrosospira	-0.0119075	0.954759	0.974715	No significant
	Zymomonas	0.0126277	0.954979	0.974715	No significant
	Acidithiobacillus	0.0055512	0.959768	0.978298	No significant
	Wenxinia	0.00572469	0.96289	0.980829	No significant
	Methylomicrobium	-0.00274427	0.966993	0.984009	No significant
	Sideroxydans	0.00349983	0.967298	0.984009	No significant
	Propionibacterium	0.00517367	0.969029	0.985115	No significant
	Carnobacterium	-0.00860771	0.971153	0.985312	No significant
	Fodinicurvata	0.00253053	0.969997	0.985312	No significant
	Mastigocladus	0.00893013	0.970751	0.985312	No significant
	Thioalkalivibrio	-0.00261255	0.973865	0.987409	No significant
	Tatumella	0.00794134	0.974954	0.987859	No significant
	Desulfobacula	-0.00392527	0.979142	0.990136	No significant
	Ruania	0.00421443	0.978849	0.990136	No significant
	Desulfurivibrio	0.002241	0.982814	0.991231	No significant
	Tsukamurella	0.00336441	0.981742	0.991231	No significant
	Thiorhodospira	-0.0020301	0.986504	0.992783	No significant
	Porphyromonas	0.00309808	0.987595	0.992783	No significant
	Listeria	0.00328687	0.987005	0.992783	No significant
	Gillisia	0.00356808	0.986088	0.992783	No significant
	Exiguobacterium	-0.00272258	0.988467	0.992788	No significant
	Lentimicrobium	-0.00241362	0.989724	0.992967	No significant
	Edwardsiella	-0.00278728	0.991406	0.994003	No significant
	Thioflavicoccus	-0.000749341	0.993119	0.994418	No significant
	Desulfomicrobium	-0.00069746	0.992743	0.994418	No significant
	Rickettsia	0.00103442	0.99396	0.99461	No significant
	Spirochaeta	-9.9256e-06	0.999907	0.999907	No significant
Virus	N4likevirus	3.46238	4.13321e-06	0.000372232	enriched
	Lambdalikevirus	3.37387	5.26288e-08	1.00718e-05	enriched
	Bcep78likevirus	2.87279	1.8567e-06	0.000203043	enriched
	Ambidensovirus	10.6212	0.000318308	0.00739348	enriched
	Alphabaculovirus	-1.67693	0.0886224	0.201097	No significant
	Betabaculovirus	-0.667057	0.321213	0.476067	No significant
	Phikmvlikevirus	2.08533	0.0138779	0.0623332	No significant
	Bcep22likevirus	0.558146	0.0900218	0.202087	No significant
	Phikzlikevirus	2.08039	0.174761	0.315518	No significant
	Omegalikevirus	-0.499442	0.551787	0.6862	No significant
	T7likevirus	0.893024	0.761521	0.844334	No significant
	Cavemovirus	-6.46283	0.0282134	0.0995271	No significant
	Flavivirus	-1.38788	0.636272	0.751939	No significant
	Roseolovirus	-0.0676206	0.811458	0.877361	No significant
	Seadornavirus	-1.38694	0.63652	0.751939	No significant
Eukaryota	Neonectria	0.99534	0.000505911	0.00933193	enriched	core rhizosphere genus
	Neofusicoccum	1.14293	0.0018663	0.0187273	enriched	core rhizosphere genus
	Mycena	1.34775	0.00837308	0.0469077	enriched	core rhizosphere genus
	Hirsutella	0.650906	0.00839498	0.0469077	enriched	core rhizosphere genus
	Fusarium	1.06028	0.000245596	0.00689077	enriched	core rhizosphere genus
	Exophiala	0.654154	0.00666304	0.0416372	enriched	core rhizosphere genus
	Colletotrichum	0.657972	0.00585978	0.038339	enriched	core rhizosphere genus
	Pyrenophora	-1.11498	0.0028354	0.0246223	depleted
	Pyronema	-0.585445	0.00471284	0.0326487	depleted
	Rhizopus	-1.33484	0.00802853	0.045694	depleted
	Chaetomium	-0.563323	0.00880685	0.0480583	depleted
	Metarhizium	0.590171	0.0162595	0.0692446	No significant
	Myceliophthora	-0.436222	0.0183243	0.0758229	No significant
	Micromonas	0.860533	0.0228398	0.0883023	No significant
	Neurospora	-0.697874	0.0236596	0.0897344	No significant
	Didymella	-0.866337	0.0325562	0.106784	No significant
	Acremonium	0.598263	0.0329915	0.107697	No significant
	Mus	2.21744	0.039069	0.121553	No significant
	Ceratocystis	0.86764	0.0456368	0.13385	No significant
	Shiraia	-0.506245	0.0527306	0.146859	No significant
	Rhynchosporium	-0.81107	0.0637843	0.16693	No significant
	Rhizophagus	0.525378	0.0679996	0.172363	No significant
	Madurella	-0.358635	0.0788302	0.188577	No significant
	Stachybotrys	0.502736	0.0792646	0.189025	No significant
	Cladophialophora	0.422604	0.0842637	0.196703	No significant
	Rosellinia	0.468874	0.0868751	0.199634	No significant
	Tolypocladium	0.530949	0.0946587	0.208464	No significant
	Eutypa	-0.487109	0.0962827	0.210584	No significant
	Pestalotiopsis	0.546138	0.0969775	0.211199	No significant
	Isaria	0.569723	0.11366	0.238702	No significant
	Verruconis	-0.475492	0.126637	0.253624	No significant
	Stemphylium	-0.677771	0.136439	0.26593	No significant
	Capronia	0.385128	0.146659	0.27789	No significant
	Gonapodya	-0.359092	0.154478	0.288126	No significant
	Mucor	-0.182641	0.170887	0.310722	No significant
	Microdochium	0.40488	0.177466	0.318523	No significant
	Annulohypoxylon	0.440845	0.195988	0.343709	No significant
	Zymoseptoria	-0.329062	0.212682	0.364916	No significant
	Thielavia	-0.240561	0.217854	0.36984	No significant
	Pochonia	0.50881	0.218187	0.369927	No significant
	Cyphellophora	0.456391	0.228912	0.383021	No significant
	Ophiocordyceps	0.139204	0.229419	0.38345	No significant
	Podospora	-0.325827	0.231515	0.384903	No significant
	Torrubiella	-0.38519	0.235011	0.389817	No significant
	Penicillium	0.420881	0.238213	0.392577	No significant
	Verticillium	0.314522	0.24004	0.395134	No significant
	Spizellomyces	-0.52558	0.271988	0.425781	No significant
	Cryptococcus	-0.286972	0.290451	0.446466	No significant
	Phialocephala	-0.436757	0.292962	0.449645	No significant
	Absidia	-0.37905	0.298096	0.454232	No significant
	Rhizoctonia	-0.303017	0.303324	0.459336	No significant
	Moelleriella	0.2908	0.309979	0.463908	No significant
	Trichoderma	0.201417	0.315169	0.469732	No significant
	Cordyceps	0.19855	0.316212	0.47002	No significant
	Orbilia	0.606821	0.317113	0.470902	No significant
	Parastagonospora	-0.261055	0.334684	0.485689	No significant
	Endocarpon	0.251438	0.34063	0.490596	No significant
	Oidiodendron	-0.191359	0.354278	0.504558	No significant
	Botrytis	0.273798	0.355692	0.505162	No significant
	Glomus	0.309721	0.401219	0.550418	No significant
	Scedosporium	0.232394	0.407435	0.55582	No significant
	Marssonina	-0.452096	0.419458	0.567306	No significant
	Aureobasidium	-0.21264	0.436708	0.582404	No significant
	Parasitella	0.317646	0.440424	0.583295	No significant
	Glarea	-0.406025	0.442675	0.58577	No significant
	Xylona	-0.303659	0.445836	0.587919	No significant
	Diaporthe	-0.255336	0.450749	0.59185	No significant
	Agaricus	-0.359739	0.457145	0.598196	No significant
	Bipolaris	-0.22275	0.464415	0.606154	No significant
	Leptosphaeria	-0.229087	0.466091	0.607307	No significant
	Ascochyta	0.273004	0.466713	0.607599	No significant
	Clavispora	-0.174401	0.469284	0.609666	No significant
	Phaeoacremonium	0.137988	0.518018	0.655985	No significant
	Trametes	-0.272734	0.523603	0.65924	No significant
	Coniosporium	-0.138221	0.552187	0.6862	No significant
	Allomyces	0.279201	0.580446	0.709152	No significant
	Drechmeria	0.13232	0.590467	0.716327	No significant
	Sporothrix	0.130517	0.608604	0.729657	No significant
	Batrachochytrium	-0.230078	0.611435	0.730763	No significant
	Fonsecaea	-0.0895531	0.62025	0.738659	No significant
	Claviceps	0.184524	0.634364	0.75113	No significant
	Talaromyces	0.126575	0.64402	0.758797	No significant
	Macrophomina	0.115397	0.790139	0.862226	No significant
	Sclerotinia	0.0763139	0.815144	0.880103	No significant
	Rasamsonia	-0.0746448	0.823566	0.884828	No significant
	Gossypium	0.108147	0.843065	0.900721	No significant
	Pseudogymnoascus	0.0468766	0.849327	0.904885	No significant
	Sordaria	0.0546784	0.863264	0.915275	No significant
	Conidiobolus	-0.061535	0.877181	0.922999	No significant
	Ustilaginoidea	-0.0340904	0.888976	0.932207	No significant
	Coccidioides	-0.0357164	0.893388	0.934274	No significant
	Aspergillus	-0.0424524	0.906006	0.944245	No significant
	Gloeophyllum	-0.0233034	0.910545	0.946898	No significant
	Acidomyces	-0.0362698	0.922447	0.954234	No significant
	Tricholoma	0.0696111	0.922051	0.954234	No significant
	Neocallimastix	0.133127	0.926258	0.956883	No significant
	Trichosporon	-0.0173847	0.956207	0.975318	No significant
	Lichtheimia	-0.00787245	0.981943	0.991231	No significant
	Mortierella	0.00910216	0.982416	0.991231	No significant
	Rozella	0.0110894	0.984811	0.992591	No significant
	Puccinia	0.00401066	0.988897	0.992788	No significant
