# Supplementary material for: The structure and function of the global citrus rhizosphere microbiome
Source: Nat Commun. 2018 Nov 20;9:4894. doi: 10.1038/s41467-018-07343-2 (PMC6244077; doi:10.1038/s41467-018-07343-2)
Supplement: Supplementary file 9 — Supplementary Data 6 [file 41467_2018_7343_MOESM9_ESM.xlsx]

## Sheet: R.enriched.depleted.ko.full.lis
KO	Log2 FoldChange	P-value	Adjust P-value	Rhizosphere Enriched/Depleted	core/universally depleted	code	Description
K00008	-0.239059	0.00160299	0.0101558	depleted	universally depleted	SORD	L-iditol 2-dehydrogenase [EC:1.1.1.14]
K00010	-0.11447	0.00332784	0.0171959	depleted	universally depleted	iolG	myo-inositol 2-dehydrogenase / D-chiro-inositol 1-dehydrogenase [EC:1.1.1.18 1.1.1.369]
K00012	-0.118304	0.0011563	0.00806647	depleted	universally depleted	UGDH	UDPglucose 6-dehydrogenase [EC:1.1.1.22]
K00021	-0.385529	1.88246e-05	0.00050476	depleted	universally depleted functional traits	HMGCR	hydroxymethylglutaryl-CoA reductase (NADPH) [EC:1.1.1.34]
K00024	-0.144944	0.00161784	0.0101892	depleted	universally depleted	mdh	malate dehydrogenase [EC:1.1.1.37]
K00027	-0.259502	0.000140983	0.00198363	depleted	universally depleted	ME2	malate dehydrogenase (oxaloacetate-decarboxylating) [EC:1.1.1.38]
K00030	-0.333755	0.000451093	0.00423635	depleted	universally depleted	IDH3	isocitrate dehydrogenase (NAD+) [EC:1.1.1.41]
K00033	-0.155718	0.00124726	0.0084944	depleted	universally depleted	PGD	6-phosphogluconate dehydrogenase [EC:1.1.1.44 1.1.1.343]
K00036	-0.151961	0.00313826	0.0164547	depleted	universally depleted	G6PD	glucose-6-phosphate 1-dehydrogenase [EC:1.1.1.49 1.1.1.363]
K00052	-0.119162	0.00235563	0.0133938	depleted	universally depleted	leuB	3-isopropylmalate dehydrogenase [EC:1.1.1.85]
K00053	-0.12643	0.00091302	0.00682213	depleted	universally depleted	ilvC	ketol-acid reductoisomerase [EC:1.1.1.86]
K00057	-0.0876577	0.00163293	0.0102381	depleted	universally depleted	gpsA	glycerol-3-phosphate dehydrogenase (NAD(P)+) [EC:1.1.1.94]
K00058	-0.0917749	0.0113636	0.0437444	depleted	universally depleted	serA	D-3-phosphoglycerate dehydrogenase [EC:1.1.1.95]
K00060	-0.157003	0.00768925	0.0324601	depleted	universally depleted	tdh	threonine 3-dehydrogenase [EC:1.1.1.103]
K00067	-0.117339	0.011043	0.0427356	depleted	universally depleted	rfbD	dTDP-4-dehydrorhamnose reductase [EC:1.1.1.133]
K00068	-0.255604	0.0040848	0.020019	depleted	universally depleted	srlD	sorbitol-6-phosphate 2-dehydrogenase [EC:1.1.1.140]
K00074	-0.0921898	0.00733658	0.031336	depleted	universally depleted	paaH	3-hydroxybutyryl-CoA dehydrogenase [EC:1.1.1.157]
K00075	-0.0903624	0.00769561	0.0324715	depleted	universally depleted	murB	UDP-N-acetylmuramate dehydrogenase [EC:1.3.1.98]
K00082	-0.299447	0.00136085	0.00904445	depleted	universally depleted	ribD2	5-amino-6-(5-phosphoribosylamino)uracil reductase [EC:1.1.1.193]
K00088	-0.124448	5.15659e-05	0.000997533	depleted	universally depleted	IMPDH	IMP dehydrogenase [EC:1.1.1.205]
K00091	-0.133409	0.00167636	0.0104562	depleted	universally depleted	E1.1.1.219	dihydroflavonol-4-reductase [EC:1.1.1.219]
K00096	-0.264725	8.92721e-05	0.00145632	depleted	universally depleted	araM	glycerol-1-phosphate dehydrogenase [NAD(P)+] [EC:1.1.1.261]
K00099	-0.180533	8.10226e-05	0.00135553	depleted	universally depleted	dxr	1-deoxy-D-xylulose-5-phosphate reductoisomerase [EC:1.1.1.267]
K00104	-0.116515	0.00415488	0.0202772	depleted	universally depleted	glcD	glycolate oxidase [EC:1.1.3.15]
K00109	-0.364199	0.0012193	0.00838062	depleted	universally depleted	E1.1.99.2	2-hydroxyglutarate dehydrogenase [EC:1.1.99.2]
K00111	-0.0788019	0.0130888	0.0486047	depleted	universally depleted	glpA	glycerol-3-phosphate dehydrogenase [EC:1.1.5.3]
K00123	-0.0787325	0.0103522	0.0405876	depleted	universally depleted	fdoG	formate dehydrogenase major subunit [EC:1.2.1.2]
K00133	-0.11284	0.00513956	0.0239026	depleted	universally depleted	asd	aspartate-semialdehyde dehydrogenase [EC:1.2.1.11]
K00153	-0.252524	0.0126202	0.0472862	depleted	universally depleted	E1.1.1.306	S-(hydroxymethyl)mycothiol dehydrogenase [EC:1.1.1.306]
K00156	-0.325894	0.00186285	0.0112582	depleted	universally depleted	poxB	pyruvate dehydrogenase (quinone) [EC:1.2.5.1]
K00158	-0.354973	0.00816093	0.033803	depleted	universally depleted	E1.2.3.3	pyruvate oxidase [EC:1.2.3.3]
K00161	-0.147062	0.00981638	0.0389317	depleted	universally depleted	PDHA	pyruvate dehydrogenase E1 component alpha subunit [EC:1.2.4.1]
K00164	-0.134245	0.000397559	0.00390002	depleted	universally depleted	OGDH	2-oxoglutarate dehydrogenase E1 component [EC:1.2.4.2]
K00167	-0.198621	0.00150089	0.00971822	depleted	universally depleted	BCKDHB	2-oxoisovalerate dehydrogenase E1 component beta subunit [EC:1.2.4.4]
K00174	-0.19587	0.00253586	0.0141051	depleted	universally depleted	korA	2-oxoglutarate/2-oxoacid ferredoxin oxidoreductase subunit alpha [EC:1.2.7.3 1.2.7.11]
K00175	-0.186319	0.00229383	0.0131174	depleted	universally depleted	korB	2-oxoglutarate/2-oxoacid ferredoxin oxidoreductase subunit beta [EC:1.2.7.3 1.2.7.11]
K00239	-0.188161	4.6888e-05	0.000941312	depleted	universally depleted	sdhA	succinate dehydrogenase / fumarate reductase, flavoprotein subunit [EC:1.3.5.1 1.3.5.4]
K00240	-0.206648	0.000180993	0.00230469	depleted	universally depleted	sdhB	succinate dehydrogenase / fumarate reductase, iron-sulfur subunit [EC:1.3.5.1 1.3.5.4]
K00241	-0.155164	0.000150142	0.00205065	depleted	universally depleted	sdhC	succinate dehydrogenase / fumarate reductase, cytochrome b subunit
K00248	-0.0815142	0.0108695	0.042134	depleted	universally depleted	ACADS	butyryl-CoA dehydrogenase [EC:1.3.8.1]
K00252	-0.129385	0.000761695	0.00599892	depleted	universally depleted	GCDH	glutaryl-CoA dehydrogenase [EC:1.3.8.6]
K00259	-0.152375	0.000354214	0.00363001	depleted	universally depleted	ald	alanine dehydrogenase [EC:1.4.1.1]
K00261	-0.241225	0.0036013	0.0182395	depleted	universally depleted	GLUD1_2	glutamate dehydrogenase (NAD(P)+) [EC:1.4.1.3]
K00263	-0.191561	0.000878055	0.00664609	depleted	universally depleted	E1.4.1.9	leucine dehydrogenase [EC:1.4.1.9]
K00271	-0.299315	0.0107647	0.0418617	depleted	universally depleted	vdh	valine dehydrogenase (NAD+) [EC:1.4.1.23]
K00282	-0.226117	0.00173449	0.01071	depleted	universally depleted	gcvPA	glycine dehydrogenase subunit 1 [EC:1.4.4.2]
K00283	-0.248558	0.00058562	0.00501025	depleted	universally depleted	gcvPB	glycine dehydrogenase subunit 2 [EC:1.4.4.2]
K00287	-0.1349	0.00973153	0.0386915	depleted	universally depleted	folA	dihydrofolate reductase [EC:1.5.1.3]
K00294	-0.183999	0.00100761	0.00732713	depleted	universally depleted	E1.2.1.88	1-pyrroline-5-carboxylate dehydrogenase [EC:1.2.1.88]
K00307	-0.311355	0.0048716	0.022903	depleted	universally depleted	BBE1	reticuline oxidase [EC:1.21.3.3]
K00313	-0.391456	0.000995741	0.00727259	depleted	universally depleted	fixC	electron transfer flavoprotein-quinone oxidoreductase [EC:1.5.5.-]
K00314	-0.297703	0.00736411	0.0314288	depleted	universally depleted	SARDH	sarcosine dehydrogenase [EC:1.5.8.3]
K00318	-0.270202	0.000203319	0.00251486	depleted	universally depleted	PRODH	proline dehydrogenase [EC:1.5.-.-]
K00330	-0.151623	0.00135404	0.0090043	depleted	universally depleted	nuoA	NADH-quinone oxidoreductase subunit A [EC:1.6.5.3]
K00331	-0.186546	0.00198692	0.0117642	depleted	universally depleted	nuoB	NADH-quinone oxidoreductase subunit B [EC:1.6.5.3]
K00332	-0.16535	0.00186894	0.0112776	depleted	universally depleted	nuoC	NADH-quinone oxidoreductase subunit C [EC:1.6.5.3]
K00333	-0.235771	0.000126712	0.00186143	depleted	universally depleted	nuoD	NADH-quinone oxidoreductase subunit D [EC:1.6.5.3]
K00334	-0.118528	0.00105887	0.00758176	depleted	universally depleted	nuoE	NADH-quinone oxidoreductase subunit E [EC:1.6.5.3]
K00335	-0.183839	0.00175684	0.010825	depleted	universally depleted	nuoF	NADH-quinone oxidoreductase subunit F [EC:1.6.5.3]
K00336	-0.134996	0.000686783	0.00554454	depleted	universally depleted	nuoG	NADH-quinone oxidoreductase subunit G [EC:1.6.5.3]
K00337	-0.158545	0.00067232	0.00546624	depleted	universally depleted	nuoH	NADH-quinone oxidoreductase subunit H [EC:1.6.5.3]
K00338	-0.167712	0.00521772	0.0241986	depleted	universally depleted	nuoI	NADH-quinone oxidoreductase subunit I [EC:1.6.5.3]
K00339	-0.135372	0.00169902	0.0105583	depleted	universally depleted	nuoJ	NADH-quinone oxidoreductase subunit J [EC:1.6.5.3]
K00340	-0.194051	0.000368548	0.00371221	depleted	universally depleted	nuoK	NADH-quinone oxidoreductase subunit K [EC:1.6.5.3]
K00341	-0.175871	0.000270989	0.00301783	depleted	universally depleted	nuoL	NADH-quinone oxidoreductase subunit L [EC:1.6.5.3]
K00342	-0.170404	0.000542722	0.00476725	depleted	universally depleted	nuoM	NADH-quinone oxidoreductase subunit M [EC:1.6.5.3]
K00343	-0.176757	0.000585503	0.00501025	depleted	universally depleted	nuoN	NADH-quinone oxidoreductase subunit N [EC:1.6.5.3]
K00356	-0.116636	0.00142561	0.00937116	depleted	universally depleted	E1.6.99.3	NADH dehydrogenase [EC:1.6.99.3]
K00365	-0.156721	0.00859885	0.0351549	depleted	universally depleted	uaZ	urate oxidase [EC:1.7.3.3]
K00366	-0.206694	0.00540692	0.024839	depleted	universally depleted	nirA	ferredoxin-nitrite reductase [EC:1.7.7.1]
K00368	-0.215026	0.000437861	0.00415897	depleted	universally depleted	nirK	nitrite reductase (NO-forming) [EC:1.7.2.1]
K00382	-0.111099	0.00180016	0.0109875	depleted	universally depleted	DLD	dihydrolipoamide dehydrogenase [EC:1.8.1.4]
K00384	-0.155416	0.000395584	0.00389654	depleted	universally depleted	trxB	thioredoxin reductase (NADPH) [EC:1.8.1.9]
K00387	-0.302584	0.000548929	0.00478528	depleted	universally depleted	SUOX	sulfite oxidase [EC:1.8.3.1]
K00392	-0.214207	0.00131297	0.00880141	depleted	universally depleted	sir	sulfite reductase (ferredoxin) [EC:1.8.7.1]
K00436	-0.39934	8.87874e-05	0.00145276	depleted	universally depleted	hoxH	NAD-reducing hydrogenase large subunit [EC:1.12.1.2]
K00441	-0.325707	0.00101677	0.00736676	depleted	universally depleted	frhB	coenzyme F420 hydrogenase subunit beta [EC:1.12.98.1]
K00453	-0.111118	0.00121906	0.00838062	depleted	universally depleted	E1.13.11.11	tryptophan 2,3-dioxygenase [EC:1.13.11.11]
K00507	-0.130444	0.00255349	0.0141821	depleted	universally depleted	SCD	stearoyl-CoA desaturase (Delta-9 desaturase) [EC:1.14.19.1]
K00514	-0.268109	0.0118154	0.0449788	depleted	universally depleted	ZDS	zeta-carotene desaturase [EC:1.3.5.6]
K00518	-0.366231	0.00150876	0.00972813	depleted	universally depleted	sodN	nickel superoxide dismutase [EC:1.15.1.1]
K00544	-0.430736	0.00150792	0.00972813	depleted	universally depleted	BHMT	betaine-homocysteine S-methyltransferase [EC:2.1.1.5]
K00547	-0.183407	0.00112996	0.00793013	depleted	universally depleted	mmuM	homocysteine S-methyltransferase [EC:2.1.1.10]
K00548	-0.14708	0.000133324	0.00193661	depleted	universally depleted	metH	5-methyltetrahydrofolate--homocysteine methyltransferase [EC:2.1.1.13]
K00554	-0.0839087	0.00894856	0.0362291	depleted	universally depleted	trmD	tRNA (guanine37-N1)-methyltransferase [EC:2.1.1.228]
K00555	-0.406002	0.00554325	0.0253854	depleted	universally depleted	TRMT1	tRNA (guanine26-N2/guanine27-N2)-dimethyltransferase [EC:2.1.1.215 2.1.1.216]
K00566	-0.126688	0.000252157	0.00289199	depleted	universally depleted	mnmA	tRNA-uridine 2-sulfurtransferase [EC:2.8.1.13]
K00577	-0.403774	0.0100333	0.039617	depleted	universally depleted	mtrA	tetrahydromethanopterin S-methyltransferase subunit A [EC:2.1.1.86]
K00586	-0.72265	3.08511e-05	0.000711162	depleted	universally depleted	DPH5	diphthine methyl ester synthase [EC:2.1.1.314]
K00588	-0.175575	0.000982725	0.00720006	depleted	universally depleted	E2.1.1.104	caffeoyl-CoA O-methyltransferase [EC:2.1.1.104]
K00590	-0.406917	0.00196836	0.0117018	depleted	universally depleted	E2.1.1.113	site-specific DNA-methyltransferase (cytosine-N4-specific) [EC:2.1.1.113]
K00598	-0.18449	0.00123589	0.00843958	depleted	universally depleted	tam	trans-aconitate 2-methyltransferase [EC:2.1.1.144]
K00600	-0.104679	0.000535652	0.00474069	depleted	universally depleted	glyA	glycine hydroxymethyltransferase [EC:2.1.2.1]
K00602	-0.137257	0.000110326	0.00168435	depleted	universally depleted	purH	phosphoribosylaminoimidazolecarboxamide formyltransferase / IMP cyclohydrolase [EC:2.1.2.3 3.5.4.10]
K00603	-0.270721	0.0107259	0.0417582	depleted	universally depleted	fctD	glutamate formiminotransferase [EC:2.1.2.5]
K00605	-0.130455	0.0119714	0.0454342	depleted	universally depleted	gcvT	aminomethyltransferase [EC:2.1.2.10]
K00606	-0.100451	0.00207306	0.0121316	depleted	universally depleted	panB	3-methyl-2-oxobutanoate hydroxymethyltransferase [EC:2.1.2.11]
K00609	-0.139348	0.000522931	0.0046632	depleted	universally depleted	pyrB	aspartate carbamoyltransferase catalytic subunit [EC:2.1.3.2]
K00610	-0.517479	0.00063812	0.00527874	depleted	universally depleted	pyrI	aspartate carbamoyltransferase regulatory subunit
K00611	-0.140696	0.00252829	0.0140902	depleted	universally depleted	OTC	ornithine carbamoyltransferase [EC:2.1.3.3]
K00615	-0.10513	0.00138049	0.00913848	depleted	universally depleted	E2.2.1.1	transketolase [EC:2.2.1.1]
K00616	-0.190195	0.000160392	0.00214542	depleted	universally depleted	E2.2.1.2	transaldolase [EC:2.2.1.2]
K00620	-0.141069	0.00291783	0.0155831	depleted	universally depleted	argJ	glutamate N-acetyltransferase / amino-acid N-acetyltransferase [EC:2.3.1.35 2.3.1.1]
K00627	-0.0779219	0.00697298	0.0302128	depleted	universally depleted	DLAT	pyruvate dehydrogenase E2 component (dihydrolipoamide acetyltransferase) [EC:2.3.1.12]
K00632	-0.0806124	0.011426	0.0439121	depleted	universally depleted	fadA	acetyl-CoA acyltransferase [EC:2.3.1.16]
K00635	-0.249526	0.00137325	0.00911645	depleted	universally depleted	E2.3.1.20	diacylglycerol O-acyltransferase [EC:2.3.1.20]
K00645	-0.119216	0.000708799	0.00567879	depleted	universally depleted	fabD	[acyl-carrier-protein] S-malonyltransferase [EC:2.3.1.39]
K00655	-0.0980193	0.0042267	0.0205503	depleted	universally depleted	plsC	1-acyl-sn-glycerol-3-phosphate acyltransferase [EC:2.3.1.51]
K00668	-0.366936	0.00935104	0.0375458	depleted	universally depleted	FAS1	fatty acid synthase subunit beta, fungi type [EC:2.3.1.86]
K00681	-0.085386	0.00925699	0.0372792	depleted	universally depleted	ggt	gamma-glutamyltranspeptidase / glutathione hydrolase [EC:2.3.2.2 3.4.19.13]
K00700	-0.112757	0.00150437	0.00972593	depleted	universally depleted	GBE1	1,4-alpha-glucan branching enzyme [EC:2.4.1.18]
K00705	-0.177439	0.000491129	0.00448944	depleted	universally depleted	malQ	4-alpha-glucanotransferase [EC:2.4.1.25]
K00721	-0.132849	0.00668736	0.0292359	depleted	universally depleted	DPM1	dolichol-phosphate mannosyltransferase [EC:2.4.1.83]
K00729	-0.232514	0.00392657	0.0194478	depleted	universally depleted	ALG5	dolichyl-phosphate beta-glucosyltransferase [EC:2.4.1.117]
K00743	-0.374529	0.0040057	0.0197623	depleted	universally depleted	GGTA1	N-acetyllactosaminide 3-alpha-galactosyltransferase [EC:2.4.1.87]
K00752	-0.363789	9.11096e-06	0.000299353	depleted	universally depleted	hasA	hyaluronan synthase [EC:2.4.1.212]
K00756	-0.329034	0.000507543	0.00458203	depleted	universally depleted	pdp	pyrimidine-nucleoside phosphorylase [EC:2.4.2.2]
K00759	-0.168952	0.000447466	0.00421254	depleted	universally depleted	APRT	adenine phosphoribosyltransferase [EC:2.4.2.7]
K00760	-0.247835	0.000825882	0.00636267	depleted	universally depleted	hprT	hypoxanthine phosphoribosyltransferase [EC:2.4.2.8]
K00761	-0.127976	0.00430776	0.0208547	depleted	universally depleted	upp	uracil phosphoribosyltransferase [EC:2.4.2.9]
K00762	-0.133207	0.000544392	0.00477493	depleted	universally depleted	pyrE	orotate phosphoribosyltransferase [EC:2.4.2.10]
K00763	-0.23252	0.000346312	0.00357141	depleted	universally depleted	pncB	nicotinate phosphoribosyltransferase [EC:6.3.4.21]
K00764	-0.0972007	0.0024441	0.0137454	depleted	universally depleted	purF	amidophosphoribosyltransferase [EC:2.4.2.14]
K00765	-0.130954	0.000656084	0.00537776	depleted	universally depleted	hisG	ATP phosphoribosyltransferase [EC:2.4.2.17]
K00766	-0.0947197	0.00262365	0.0143808	depleted	universally depleted	trpD	anthranilate phosphoribosyltransferase [EC:2.4.2.18]
K00767	-0.0821724	0.00475354	0.0224657	depleted	universally depleted	nadC	nicotinate-nucleotide pyrophosphorylase (carboxylating) [EC:2.4.2.19]
K00772	-0.194046	0.00107337	0.00765269	depleted	universally depleted	mtaP	5'-methylthioadenosine phosphorylase [EC:2.4.2.28]
K00773	-0.103702	0.0132996	0.0492467	depleted	universally depleted	tgt	queuine tRNA-ribosyltransferase [EC:2.4.2.29]
K00784	-0.194163	0.000230546	0.00273281	depleted	universally depleted	rnz	ribonuclease Z [EC:3.1.26.11]
K00786	-0.140668	0.0132896	0.049225	depleted	universally depleted	E2.4.-.-	glycosyltransferase [EC:2.4.-.-]
K00789	-0.179506	0.000161995	0.00215832	depleted	universally depleted	metK	S-adenosylmethionine synthetase [EC:2.5.1.6]
K00790	-0.112789	0.00126277	0.00856835	depleted	universally depleted	murA	UDP-N-acetylglucosamine 1-carboxyvinyltransferase [EC:2.5.1.7]
K00793	-0.116292	0.000653223	0.00536563	depleted	universally depleted	ribE	riboflavin synthase [EC:2.5.1.9]
K00794	-0.112258	0.00373312	0.0187282	depleted	universally depleted	ribH	6,7-dimethyl-8-ribityllumazine synthase [EC:2.5.1.78]
K00796	-0.118171	0.00322278	0.016813	depleted	universally depleted	folP	dihydropteroate synthase [EC:2.5.1.15]
K00798	-0.11375	0.00120496	0.0083213	depleted	universally depleted	MMAB	cob(I)alamin adenosyltransferase [EC:2.5.1.17]
K00800	-0.101178	0.000786247	0.00613841	depleted	universally depleted	aroA	3-phosphoshikimate 1-carboxyvinyltransferase [EC:2.5.1.19]
K00803	-0.282187	0.000662435	0.00540565	depleted	universally depleted	AGPS	alkyldihydroxyacetonephosphate synthase [EC:2.5.1.26]
K00817	-0.07808	0.00651183	0.0287052	depleted	universally depleted	hisC	histidinol-phosphate aminotransferase [EC:2.6.1.9]
K00818	-0.15988	0.00192955	0.0115448	depleted	universally depleted	E2.6.1.11	acetylornithine aminotransferase [EC:2.6.1.11]
K00819	-0.172691	0.00493381	0.0231581	depleted	universally depleted	rocD	ornithine--oxo-acid transaminase [EC:2.6.1.13]
K00820	-0.140734	0.000540786	0.00475696	depleted	universally depleted	glmS	glucosamine--fructose-6-phosphate aminotransferase (isomerizing) [EC:2.6.1.16]
K00826	-0.145219	0.000630277	0.00524083	depleted	universally depleted	E2.6.1.42	branched-chain amino acid aminotransferase [EC:2.6.1.42]
K00845	-0.144441	0.00141304	0.00931696	depleted	universally depleted	glk	glucokinase [EC:2.7.1.2]
K00849	-0.221959	1.22445e-05	0.000364338	depleted	universally depleted	galK	galactokinase [EC:2.7.1.6]
K00850	-0.166271	0.00307155	0.0161964	depleted	universally depleted	pfkA	6-phosphofructokinase 1 [EC:2.7.1.11]
K00852	-0.160764	0.012754	0.047668	depleted	universally depleted	rbsK	ribokinase [EC:2.7.1.15]
K00858	-0.152806	5.98318e-05	0.00110075	depleted	universally depleted	ppnK	NAD+ kinase [EC:2.7.1.23]
K00859	-0.112229	0.0030222	0.0160086	depleted	universally depleted	coaE	dephospho-CoA kinase [EC:2.7.1.24]
K00864	-0.10083	0.00218383	0.0125975	depleted	universally depleted	glpK	glycerol kinase [EC:2.7.1.30]
K00872	-0.222319	0.000149925	0.00205065	depleted	universally depleted	thrB1	homoserine kinase [EC:2.7.1.39]
K00873	-0.0854393	0.00747684	0.0318254	depleted	universally depleted	PK	pyruvate kinase [EC:2.7.1.40]
K00882	-0.279578	0.00850754	0.0348672	depleted	universally depleted	fruK	1-phosphofructokinase [EC:2.7.1.56]
K00894	-0.315997	0.00418131	0.0203636	depleted	universally depleted	ETNK	ethanolamine kinase [EC:2.7.1.82]
K00925	-0.124024	0.00488835	0.0229725	depleted	universally depleted	ackA	acetate kinase [EC:2.7.2.1]
K00926	-0.302195	9.08673e-05	0.00147205	depleted	universally depleted	arcC	carbamate kinase [EC:2.7.2.2]
K00927	-0.174414	1.02866e-05	0.000325049	depleted	universally depleted	PGK	phosphoglycerate kinase [EC:2.7.2.3]
K00928	-0.17617	4.25468e-05	0.00088619	depleted	universally depleted	lysC	aspartate kinase [EC:2.7.2.4]
K00930	-0.106783	0.00159328	0.010133	depleted	universally depleted	argB	acetylglutamate kinase [EC:2.7.2.8]
K00939	-0.142158	0.000103954	0.00161025	depleted	universally depleted	adk	adenylate kinase [EC:2.7.4.3]
K00940	-0.158878	0.00100604	0.00732032	depleted	universally depleted	ndk	nucleoside-diphosphate kinase [EC:2.7.4.6]
K00941	-0.0909901	0.00866698	0.0353432	depleted	universally depleted	thiD	hydroxymethylpyrimidine/phosphomethylpyrimidine kinase [EC:2.7.1.49 2.7.4.7]
K00942	-0.097151	0.00899686	0.0363867	depleted	universally depleted	E2.7.4.8	guanylate kinase [EC:2.7.4.8]
K00943	-0.224728	0.000316855	0.00337516	depleted	universally depleted	tmk	dTMP kinase [EC:2.7.4.9]
K00945	-0.176819	0.000724933	0.00578572	depleted	universally depleted	cmk	CMP/dCMP kinase [EC:2.7.4.25]
K00947	-0.442068	0.00014253	0.00199677	depleted	universally depleted	mosAB	molybdenum storage protein
K00948	-0.116602	0.00340676	0.0174897	depleted	universally depleted	PRPS	ribose-phosphate pyrophosphokinase [EC:2.7.6.1]
K00951	-0.147361	0.000326154	0.00343965	depleted	universally depleted	relA	GTP pyrophosphokinase [EC:2.7.6.5]
K00952	-0.441698	0.00213241	0.0123929	depleted	universally depleted	nadM	nicotinamide-nucleotide adenylyltransferase [EC:2.7.7.1]
K00954	-0.0765154	0.0107689	0.0418617	depleted	universally depleted	E2.7.7.3A	pantetheine-phosphate adenylyltransferase [EC:2.7.7.3]
K00958	-0.281005	0.00178287	0.0109066	depleted	universally depleted	sat	sulfate adenylyltransferase [EC:2.7.7.4]
K00962	-0.134631	0.000607447	0.00513797	depleted	universally depleted	pnp	polyribonucleotide nucleotidyltransferase [EC:2.7.7.8]
K00965	-0.294423	8.00092e-05	0.00134238	depleted	universally depleted	galT	UDPglucose--hexose-1-phosphate uridylyltransferase [EC:2.7.7.12]
K00966	-0.297236	1.13557e-05	0.000342255	depleted	universally depleted	GMPP	mannose-1-phosphate guanylyltransferase [EC:2.7.7.13]
K00969	-0.112431	0.00262725	0.0143937	depleted	universally depleted	nadD	nicotinate-nucleotide adenylyltransferase [EC:2.7.7.18]
K00970	-0.104819	0.0124317	0.0467603	depleted	universally depleted	pcnB	poly(A) polymerase [EC:2.7.7.19]
K00973	-0.146658	0.00060484	0.0051308	depleted	universally depleted	E2.7.7.24	glucose-1-phosphate thymidylyltransferase [EC:2.7.7.24]
K00974	-0.142451	0.00357038	0.0181231	depleted	universally depleted	cca	tRNA nucleotidyltransferase (CCA-adding enzyme) [EC:2.7.7.72 3.1.3.- 3.1.4.-]
K00975	-0.102234	0.00657068	0.0288882	depleted	universally depleted	glgC	glucose-1-phosphate adenylyltransferase [EC:2.7.7.27]
K00981	-0.0738299	0.0096446	0.0384558	depleted	universally depleted	E2.7.7.41	phosphatidate cytidylyltransferase [EC:2.7.7.41]
K00989	-0.142412	0.00101589	0.00736676	depleted	universally depleted	rph	ribonuclease PH [EC:2.7.7.56]
K00991	-0.175993	0.000923779	0.00687178	depleted	universally depleted	ispD	2-C-methyl-D-erythritol 4-phosphate cytidylyltransferase [EC:2.7.7.60]
K00995	-0.175593	0.00033509	0.00350806	depleted	universally depleted	pgsA	CDP-diacylglycerol--glycerol-3-phosphate 3-phosphatidyltransferase [EC:2.7.8.5]
K00996	-0.275265	0.00112491	0.00791371	depleted	universally depleted	rfbP	undecaprenyl-phosphate galactose phosphotransferase [EC:2.7.8.6]
K00997	-0.156145	0.000828736	0.00637883	depleted	universally depleted	acpS	holo-[acyl-carrier protein] synthase [EC:2.7.8.7]
K00999	-0.658292	0.0039087	0.0193922	depleted	universally depleted	CDIPT	CDP-diacylglycerol--inositol 3-phosphatidyltransferase [EC:2.7.8.11]
K01000	-0.124354	0.00127717	0.00863167	depleted	universally depleted	mraY	phospho-N-acetylmuramoyl-pentapeptide-transferase [EC:2.7.8.13]
K01001	-0.641979	0.000392016	0.00386842	depleted	universally depleted	ALG7	UDP-N-acetylglucosamine--dolichyl-phosphate N-acetylglucosaminephosphotransferase [EC:2.7.8.15]
K01006	-0.204712	0.000421823	0.00404937	depleted	universally depleted	ppdK	pyruvate, orthophosphate dikinase [EC:2.7.9.1]
K01008	-0.206671	0.001837	0.0111598	depleted	universally depleted	selD	selenide, water dikinase [EC:2.7.9.3]
K01011	-0.139237	0.000531609	0.00472254	depleted	universally depleted	TST	thiosulfate/3-mercaptopyruvate sulfurtransferase [EC:2.8.1.1 2.8.1.2]
K01015	-0.325031	0.00958092	0.0382319	depleted	universally depleted	SULT2B1	alcohol sulfotransferase [EC:2.8.2.2]
K01025	-0.259711	0.0024906	0.0139531	depleted	universally depleted	SULT1	sulfotransferase [EC:2.8.2.-]
K01039	-0.182905	0.0115568	0.0443268	depleted	universally depleted	gctA	glutaconate CoA-transferase, subunit A [EC:2.8.3.12]
K01042	-0.167705	0.00647351	0.0285795	depleted	universally depleted	selA	L-seryl-tRNA(Ser) seleniumtransferase [EC:2.9.1.1]
K01056	-0.118687	0.00468807	0.0222102	depleted	universally depleted	PTH1	peptidyl-tRNA hydrolase, PTH1 family [EC:3.1.1.29]
K01069	-0.130874	0.00190113	0.0114167	depleted	universally depleted	E3.1.2.6	hydroxyacylglutathione hydrolase [EC:3.1.2.6]
K01077	-0.136844	0.00845336	0.0347061	depleted	universally depleted	E3.1.3.1	alkaline phosphatase [EC:3.1.3.1]
K01090	-0.173403	0.000621462	0.0051925	depleted	universally depleted	E3.1.3.16	protein phosphatase [EC:3.1.3.16]
K01137	-0.258014	0.000455609	0.00426161	depleted	universally depleted	GNS	N-acetylglucosamine-6-sulfatase [EC:3.1.6.14]
K01151	-0.396076	1.09704e-05	0.000335508	depleted	universally depleted	nfo	deoxyribonuclease IV [EC:3.1.21.2]
K01170	-0.558427	0.000324961	0.00343017	depleted	universally depleted	endA	tRNA-intron endonuclease, archaea type [EC:4.6.1.16]
K01178	-0.25926	0.00180983	0.0110292	depleted	universally depleted	E3.2.1.3	glucoamylase [EC:3.2.1.3]
K01182	-0.175591	0.00995983	0.0394069	depleted	universally depleted	IMA	oligo-1,6-glucosidase [EC:3.2.1.10]
K01191	-0.329755	4.7849e-05	0.000954036	depleted	universally depleted	E3.2.1.24	alpha-mannosidase [EC:3.2.1.24]
K01195	-0.208511	0.00738058	0.0314761	depleted	universally depleted	uidA	beta-glucuronidase [EC:3.2.1.31]
K01207	-0.178952	3.60052e-05	0.000790895	depleted	universally depleted	nagZ	beta-N-acetylhexosaminidase [EC:3.2.1.52]
K01222	-0.278893	0.00271206	0.0147527	depleted	universally depleted	E3.2.1.86A	6-phospho-beta-glucosidase [EC:3.2.1.86]
K01236	-0.204817	6.3737e-05	0.00115082	depleted	universally depleted	treZ	maltooligosyltrehalose trehalohydrolase [EC:3.2.1.141]
K01247	-0.179792	0.00221046	0.0127071	depleted	universally depleted	alkA	DNA-3-methyladenine glycosylase II [EC:3.2.2.21]
K01250	-0.2794	0.000139489	0.00198363	depleted	universally depleted	rihA	pyrimidine-specific ribonucleoside hydrolase [EC:3.2.-.-]
K01251	-0.147693	2.55571e-05	0.0006289	depleted	universally depleted	E3.3.1.1	adenosylhomocysteinase [EC:3.3.1.1]
K01258	-0.258623	5.81099e-05	0.00107595	depleted	universally depleted	pepT	tripeptide aminopeptidase [EC:3.4.11.4]
K01259	-0.100876	0.00839165	0.0345415	depleted	universally depleted	pip	proline iminopeptidase [EC:3.4.11.5]
K01262	-0.121215	0.00401206	0.0197704	depleted	universally depleted	pepP	Xaa-Pro aminopeptidase [EC:3.4.11.9]
K01265	-0.10888	0.000166849	0.00219704	depleted	universally depleted	map	methionyl aminopeptidase [EC:3.4.11.18]
K01274	-0.306207	0.00519114	0.0240849	depleted	universally depleted	E3.4.13.-	D-alanyl-D-alanine dipeptidase [EC:3.4.13.-]
K01299	-0.267125	0.000411632	0.00397457	depleted	universally depleted	E3.4.17.19	carboxypeptidase Taq [EC:3.4.17.19]
K01308	-0.283195	0.00861227	0.0351851	depleted	universally depleted	yqgT	g-D-glutamyl-meso-diaminopimelate peptidase [EC:3.4.19.11]
K01325	-1.07917	0.00451562	0.021542	depleted	universally depleted	KLK1_2	tissue kallikrein [EC:3.4.21.35]
K01338	-0.157416	0.00244242	0.0137426	depleted	universally depleted	lon	ATP-dependent Lon protease [EC:3.4.21.53]
K01342	-0.193235	0.0012218	0.00838301	depleted	universally depleted	aprE	subtilisin [EC:3.4.21.62]
K01356	-0.101623	0.00214095	0.0124116	depleted	universally depleted	lexA	repressor LexA [EC:3.4.21.88]
K01361	-0.259493	0.00318443	0.0166487	depleted	universally depleted	E3.4.21.96	lactocepin [EC:3.4.21.96]
K01409	-0.127534	0.00121472	0.00836886	depleted	universally depleted	KAE1	N6-L-threonylcarbamoyladenine synthase [EC:2.3.1.234]
K01434	-0.143761	0.00235766	0.0133949	depleted	universally depleted	E3.5.1.11	penicillin amidase [EC:3.5.1.11]
K01436	-0.143539	0.0019018	0.0114167	depleted	universally depleted	K01436	amidohydrolase [EC:3.5.1.-]
K01438	-0.127933	0.00255906	0.0141859	depleted	universally depleted	argE	acetylornithine deacetylase [EC:3.5.1.16]
K01439	-0.181208	3.24892e-05	0.000732987	depleted	universally depleted	dapE	succinyl-diaminopimelate desuccinylase [EC:3.5.1.18]
K01446	-0.310211	0.000556707	0.00483863	depleted	universally depleted	PGRP	peptidoglycan recognition protein
K01448	-0.128583	0.00590994	0.0265231	depleted	universally depleted	E3.5.1.28B	N-acetylmuramoyl-L-alanine amidase [EC:3.5.1.28]
K01455	-0.236223	0.00183609	0.0111598	depleted	universally depleted	E3.5.1.49	formamidase [EC:3.5.1.49]
K01462	-0.0860368	0.0030587	0.0161487	depleted	universally depleted	PDF	peptide deformylase [EC:3.5.1.88]
K01466	-0.161294	0.0124943	0.0469501	depleted	universally depleted	allB	allantoinase [EC:3.5.2.5]
K01468	-0.154812	0.000396536	0.00389654	depleted	universally depleted	hutI	imidazolonepropionase [EC:3.5.2.7]
K01470	-0.14792	0.00378078	0.0189104	depleted	universally depleted	E3.5.2.10	creatinine amidohydrolase [EC:3.5.2.10]
K01478	-0.211477	0.0029659	0.0157892	depleted	universally depleted	arcA	arginine deiminase [EC:3.5.3.6]
K01480	-0.204786	0.000931499	0.00691199	depleted	universally depleted	speB	agmatinase [EC:3.5.3.11]
K01488	-0.145037	0.00276862	0.0149436	depleted	universally depleted	add	adenosine deaminase [EC:3.5.4.4]
K01489	-0.113812	0.00684704	0.0298222	depleted	universally depleted	cdd	cytidine deaminase [EC:3.5.4.5]
K01491	-0.0754242	0.0125966	0.0472131	depleted	universally depleted	folD	methylenetetrahydrofolate dehydrogenase (NADP+) / methenyltetrahydrofolate cyclohydrolase [EC:1.5.1.5 3.5.4.9]
K01494	-0.129675	0.00273924	0.014838	depleted	universally depleted	dcd	dCTP deaminase [EC:3.5.4.13]
K01495	-0.175484	0.00025763	0.00292884	depleted	universally depleted	GCH1	GTP cyclohydrolase I [EC:3.5.4.16]
K01507	-0.134401	0.000518591	0.00464224	depleted	universally depleted	ppa	inorganic pyrophosphatase [EC:3.6.1.1]
K01512	-0.15057	0.000592895	0.00505891	depleted	universally depleted	acyP	acylphosphatase [EC:3.6.1.7]
K01518	-0.216956	0.00132136	0.00884106	depleted	universally depleted	NUDT2	bis(5'-nucleosidyl)-tetraphosphatase [EC:3.6.1.17]
K01551	-0.331157	3.48547e-05	0.000768516	depleted	universally depleted	arsA	arsenite/tail-anchored protein-transporting ATPase [EC:3.6.3.16 3.6.3.-]
K01556	-0.112764	0.00208238	0.0121688	depleted	universally depleted	KYNU	kynureninase [EC:3.7.1.3]
K01563	-0.212871	0.00142157	0.00935207	depleted	universally depleted	dhaA	haloalkane dehalogenase [EC:3.8.1.5]
K01565	-0.2183	0.0100188	0.0395731	depleted	universally depleted	SGSH	N-sulfoglucosamine sulfohydrolase [EC:3.10.1.1]
K01583	-0.287134	0.0121545	0.0459547	depleted	universally depleted	E4.1.1.19	arginine decarboxylase [EC:4.1.1.19]
K01586	-0.0966068	0.00170177	0.010565	depleted	universally depleted	lysA	diaminopimelate decarboxylase [EC:4.1.1.20]
K01588	-0.160761	0.000160356	0.00214542	depleted	universally depleted	purE	5-(carboxyamino)imidazole ribonucleotide mutase [EC:5.4.99.18]
K01591	-0.117187	7.80848e-05	0.00131616	depleted	universally depleted	pyrF	orotidine-5'-phosphate decarboxylase [EC:4.1.1.23]
K01592	-0.389443	0.00011063	0.00168679	depleted	universally depleted	E4.1.1.25	tyrosine decarboxylase [EC:4.1.1.25]
K01593	-0.241146	0.000115876	0.00174172	depleted	universally depleted	DDC	aromatic-L-amino-acid decarboxylase [EC:4.1.1.28]
K01609	-0.108299	0.00243386	0.0137102	depleted	universally depleted	trpC	indole-3-glycerol phosphate synthase [EC:4.1.1.48]
K01610	-0.208047	0.000200018	0.00248658	depleted	universally depleted	E4.1.1.49	phosphoenolpyruvate carboxykinase (ATP) [EC:4.1.1.49]
K01619	-0.197808	0.00014583	0.00201536	depleted	universally depleted	deoC	deoxyribose-phosphate aldolase [EC:4.1.2.4]
K01620	-0.12963	0.000931554	0.00691199	depleted	universally depleted	ltaE	threonine aldolase [EC:4.1.2.48]
K01628	-0.131743	0.00657361	0.0288902	depleted	universally depleted	fucA	L-fuculose-phosphate aldolase [EC:4.1.2.17]
K01647	-0.129734	0.000447835	0.00421254	depleted	universally depleted	CS	citrate synthase [EC:2.3.3.1]
K01649	-0.121256	0.00371668	0.0186698	depleted	universally depleted	leuA	2-isopropylmalate synthase [EC:2.3.3.13]
K01655	-0.521757	0.000786177	0.00613841	depleted	universally depleted	LYS21	homocitrate synthase [EC:2.3.3.14]
K01657	-0.0900012	0.00462071	0.0219507	depleted	universally depleted	trpE	anthranilate synthase component I [EC:4.1.3.27]
K01661	-0.262679	0.00358621	0.0181789	depleted	universally depleted	menB	naphthoate synthase [EC:4.1.3.36]
K01662	-0.0734684	0.00889648	0.0360558	depleted	universally depleted	dxs	1-deoxy-D-xylulose-5-phosphate synthase [EC:2.2.1.7]
K01667	-0.218233	0.0120736	0.045708	depleted	universally depleted	tnaA	tryptophanase [EC:4.1.99.1]
K01677	-0.302666	0.00780446	0.0327998	depleted	universally depleted	E4.2.1.2AA	fumarate hydratase subunit alpha [EC:4.2.1.2]
K01679	-0.108477	0.00289233	0.0154682	depleted	universally depleted	E4.2.1.2B	fumarate hydratase, class II [EC:4.2.1.2]
K01681	-0.121551	0.00170437	0.0105744	depleted	universally depleted	ACO	aconitate hydratase [EC:4.2.1.3]
K01683	-0.202492	0.00758985	0.0321433	depleted	universally depleted	araD	D-arabinonate dehydratase [EC:4.2.1.5]
K01689	-0.111509	0.00385007	0.0191829	depleted	universally depleted	ENO	enolase [EC:4.2.1.11]
K01693	-0.181355	0.000478804	0.00441135	depleted	universally depleted	hisB	imidazoleglycerol-phosphate dehydratase [EC:4.2.1.19]
K01695	-0.105872	0.00401564	0.0197798	depleted	universally depleted	trpA	tryptophan synthase alpha chain [EC:4.2.1.20]
K01696	-0.179986	3.21794e-05	0.000728816	depleted	universally depleted	trpB	tryptophan synthase beta chain [EC:4.2.1.20]
K01697	-0.21458	0.00029146	0.00317718	depleted	universally depleted	E4.2.1.22	cystathionine beta-synthase [EC:4.2.1.22]
K01698	-0.139677	0.000216797	0.00261794	depleted	universally depleted	hemB	porphobilinogen synthase [EC:4.2.1.24]
K01710	-0.184484	2.94646e-05	0.000685979	depleted	universally depleted	E4.2.1.46	dTDP-glucose 4,6-dehydratase [EC:4.2.1.46]
K01711	-0.104392	0.00511037	0.0237859	depleted	universally depleted	gmd	GDPmannose 4,6-dehydratase [EC:4.2.1.47]
K01712	-0.154273	0.000809331	0.00628079	depleted	universally depleted	hutU	urocanate hydratase [EC:4.2.1.49]
K01724	-0.145922	0.0036082	0.0182451	depleted	universally depleted	PCBD	4a-hydroxytetrahydrobiopterin dehydratase [EC:4.2.1.96]
K01733	-0.143081	0.00183844	0.0111627	depleted	universally depleted	thrC	threonine synthase [EC:4.2.3.1]
K01736	-0.149665	0.000538634	0.00474878	depleted	universally depleted	aroC	chorismate synthase [EC:4.2.3.5]
K01739	-0.189198	0.000409093	0.00395988	depleted	universally depleted	metB	cystathionine gamma-synthase [EC:2.5.1.48]
K01749	-0.0913359	0.00170606	0.0105792	depleted	universally depleted	hemC	hydroxymethylbilane synthase [EC:2.5.1.61]
K01754	-0.0882501	0.00403566	0.0198616	depleted	universally depleted	E4.3.1.19	threonine dehydratase [EC:4.3.1.19]
K01755	-0.127153	0.000514008	0.00461895	depleted	universally depleted	argH	argininosuccinate lyase [EC:4.3.2.1]
K01756	-0.167617	0.000267098	0.00299975	depleted	universally depleted	purB	adenylosuccinate lyase [EC:4.3.2.2]
K01758	-0.1869	0.000525626	0.00468356	depleted	universally depleted	CTH	cystathionine gamma-lyase [EC:4.4.1.1]
K01768	-0.18917	0.00579621	0.0262144	depleted	universally depleted	E4.6.1.1	adenylate cyclase [EC:4.6.1.1]
K01770	-0.211234	4.66252e-05	0.000937649	depleted	universally depleted	ispF	2-C-methyl-D-erythritol 2,4-cyclodiphosphate synthase [EC:4.6.1.12]
K01783	-0.137071	0.000857055	0.00652099	depleted	universally depleted	rpe	ribulose-phosphate 3-epimerase [EC:5.1.3.1]
K01784	-0.125782	0.00284538	0.0152801	depleted	universally depleted	galE	UDP-glucose 4-epimerase [EC:5.1.3.2]
K01791	-0.125053	0.00137707	0.00913143	depleted	universally depleted	wecB	UDP-N-acetylglucosamine 2-epimerase (non-hydrolysing) [EC:5.1.3.14]
K01793	-0.497259	0.000613231	0.00517189	depleted	universally depleted	GLCE	heparosan-N-sulfate-glucuronate 5-epimerase [EC:5.1.3.17]
K01803	-0.103348	0.00243523	0.0137102	depleted	universally depleted	TPI	triosephosphate isomerase (TIM) [EC:5.3.1.1]
K01805	-0.132113	7.37704e-05	0.00126538	depleted	universally depleted	xylA	xylose isomerase [EC:5.3.1.5]
K01808	-0.123829	0.00874265	0.0355807	depleted	universally depleted	rpiB	ribose 5-phosphate isomerase B [EC:5.3.1.6]
K01839	-0.233823	0.0011144	0.00786825	depleted	universally depleted	deoB	phosphopentomutase [EC:5.4.2.7]
K01840	-0.120958	0.00218722	0.0126109	depleted	universally depleted	manB	phosphomannomutase [EC:5.4.2.8]
K01844	-0.480122	4.116e-05	0.000871624	depleted	universally depleted	kamD	beta-lysine 5,6-aminomutase alpha subunit [EC:5.4.3.3]
K01845	-0.1603	0.00317178	0.0166049	depleted	universally depleted	hemL	glutamate-1-semialdehyde 2,1-aminomutase [EC:5.4.3.8]
K01848	-0.305918	0.000269913	0.00300981	depleted	universally depleted	E5.4.99.2A	methylmalonyl-CoA mutase, N-terminal domain [EC:5.4.99.2]
K01849	-0.22909	0.00504887	0.0235654	depleted	universally depleted	E5.4.99.2B	methylmalonyl-CoA mutase, C-terminal domain [EC:5.4.99.2]
K01854	-0.169098	0.000619386	0.00518682	depleted	universally depleted	glf	UDP-galactopyranose mutase [EC:5.4.99.9]
K01858	-0.28912	3.19921e-05	0.000725985	depleted	universally depleted	INO1	myo-inositol-1-phosphate synthase [EC:5.5.1.4]
K01866	-0.158486	3.45173e-05	0.000763964	depleted	universally depleted	YARS	tyrosyl-tRNA synthetase [EC:6.1.1.1]
K01867	-0.127825	0.00112081	0.00789439	depleted	universally depleted	WARS	tryptophanyl-tRNA synthetase [EC:6.1.1.2]
K01868	-0.161475	8.79575e-05	0.00144498	depleted	universally depleted	TARS	threonyl-tRNA synthetase [EC:6.1.1.3]
K01869	-0.151321	6.0034e-05	0.00110273	depleted	universally depleted	LARS	leucyl-tRNA synthetase [EC:6.1.1.4]
K01870	-0.156639	8.45211e-05	0.00139838	depleted	universally depleted	IARS	isoleucyl-tRNA synthetase [EC:6.1.1.5]
K01872	-0.133296	0.000210647	0.00257006	depleted	universally depleted	AARS	alanyl-tRNA synthetase [EC:6.1.1.7]
K01873	-0.123436	0.000300538	0.00323086	depleted	universally depleted	VARS	valyl-tRNA synthetase [EC:6.1.1.9]
K01874	-0.133999	0.000236908	0.00278278	depleted	universally depleted	MARS	methionyl-tRNA synthetase [EC:6.1.1.10]
K01875	-0.112695	0.000911321	0.00682213	depleted	universally depleted	SARS	seryl-tRNA synthetase [EC:6.1.1.11]
K01876	-0.146994	1.20837e-05	0.000362324	depleted	universally depleted	DARS	aspartyl-tRNA synthetase [EC:6.1.1.12]
K01880	-0.28781	8.42762e-05	0.0013963	depleted	universally depleted	GARS	glycyl-tRNA synthetase [EC:6.1.1.14]
K01881	-0.17403	8.01427e-06	0.000274937	depleted	universally depleted	PARS	prolyl-tRNA synthetase [EC:6.1.1.15]
K01883	-0.159707	0.000147619	0.00202692	depleted	universally depleted	CARS	cysteinyl-tRNA synthetase [EC:6.1.1.16]
K01885	-0.114672	0.00071364	0.00571304	depleted	universally depleted	EARS	glutamyl-tRNA synthetase [EC:6.1.1.17]
K01887	-0.122841	0.00053971	0.00475259	depleted	universally depleted	RARS	arginyl-tRNA synthetase [EC:6.1.1.19]
K01889	-0.157371	9.25431e-05	0.00148681	depleted	universally depleted	FARSA	phenylalanyl-tRNA synthetase alpha chain [EC:6.1.1.20]
K01890	-0.127014	0.000284013	0.00312493	depleted	universally depleted	FARSB	phenylalanyl-tRNA synthetase beta chain [EC:6.1.1.20]
K01892	-0.120679	0.000974916	0.00715184	depleted	universally depleted	HARS	histidyl-tRNA synthetase [EC:6.1.1.21]
K01895	-0.108507	0.00628249	0.027926	depleted	universally depleted	ACSS	acetyl-CoA synthetase [EC:6.2.1.1]
K01902	-0.170069	0.000812203	0.0062925	depleted	universally depleted	sucD	succinyl-CoA synthetase alpha subunit [EC:6.2.1.5]
K01903	-0.1878	2.43405e-06	0.0001203	depleted	universally depleted	sucC	succinyl-CoA synthetase beta subunit [EC:6.2.1.5]
K01915	-0.130183	0.00166335	0.0104028	depleted	universally depleted	glnA	glutamine synthetase [EC:6.3.1.2]
K01921	-0.132695	0.00134989	0.00898692	depleted	universally depleted	ddl	D-alanine-D-alanine ligase [EC:6.3.2.4]
K01923	-0.133324	0.000310676	0.00331539	depleted	universally depleted	purC	phosphoribosylaminoimidazole-succinocarboxamide synthase [EC:6.3.2.6]
K01924	-0.077301	0.00931702	0.0374221	depleted	universally depleted	murC	UDP-N-acetylmuramate--alanine ligase [EC:6.3.2.8]
K01925	-0.0777131	0.00671239	0.0293014	depleted	universally depleted	murD	UDP-N-acetylmuramoylalanine--D-glutamate ligase [EC:6.3.2.9]
K01926	-0.274919	0.000286299	0.00314149	depleted	universally depleted	rex	redox-sensing transcriptional repressor
K01928	-0.162495	0.000206731	0.00253948	depleted	universally depleted	murE	UDP-N-acetylmuramoyl-L-alanyl-D-glutamate--2,6-diaminopimelate ligase [EC:6.3.2.13]
K01933	-0.153901	0.000238326	0.002791	depleted	universally depleted	purM	phosphoribosylformylglycinamidine cyclo-ligase [EC:6.3.3.1]
K01937	-0.137995	0.000335347	0.00350806	depleted	universally depleted	pyrG	CTP synthase [EC:6.3.4.2]
K01939	-0.148622	0.000244731	0.00283675	depleted	universally depleted	purA	adenylosuccinate synthase [EC:6.3.4.4]
K01940	-0.160365	0.000608624	0.00514419	depleted	universally depleted	argG	argininosuccinate synthase [EC:6.3.4.5]
K01945	-0.0972094	0.00524222	0.0242929	depleted	universally depleted	purD	phosphoribosylamine--glycine ligase [EC:6.3.4.13]
K01950	-0.121546	0.00337994	0.0173826	depleted	universally depleted	E6.3.5.1	NAD+ synthase (glutamine-hydrolysing) [EC:6.3.5.1]
K01951	-0.112769	0.000699348	0.00562954	depleted	universally depleted	guaA	GMP synthase (glutamine-hydrolysing) [EC:6.3.5.2]
K01952	-0.132127	0.000654028	0.00536846	depleted	universally depleted	purL	phosphoribosylformylglycinamidine synthase [EC:6.3.5.3]
K01955	-0.176601	0.000112037	0.00170156	depleted	universally depleted	carB	carbamoyl-phosphate synthase large subunit [EC:6.3.5.5]
K01956	-0.155306	0.000494764	0.00451559	depleted	universally depleted	carA	carbamoyl-phosphate synthase small subunit [EC:6.3.5.5]
K01961	-0.099454	0.00947532	0.0379273	depleted	universally depleted	accC	acetyl-CoA carboxylase, biotin carboxylase subunit [EC:6.4.1.2 6.3.4.14]
K01963	-0.12903	0.000179086	0.00229041	depleted	universally depleted	accD	acetyl-CoA carboxylase carboxyl transferase subunit beta [EC:6.4.1.2]
K01966	-0.185744	0.00052177	0.00465998	depleted	universally depleted	PCCB	propionyl-CoA carboxylase beta chain [EC:6.4.1.3]
K01971	-0.143436	0.00150513	0.00972593	depleted	universally depleted	ligD	bifunctional non-homologous end joining protein LigD [EC:6.5.1.1]
K01972	-0.0807488	0.000358689	0.0036558	depleted	universally depleted	E6.5.1.2	DNA ligase (NAD+) [EC:6.5.1.2]
K01990	-0.227345	9.87958e-05	0.00155934	depleted	universally depleted	ABC-2.A	ABC-2 type transport system ATP-binding protein
K01992	-0.18514	0.000115175	0.0017386	depleted	universally depleted	ABC-2.P	ABC-2 type transport system permease protein
K02003	-0.134566	0.00105428	0.00756283	depleted	universally depleted	ABC.CD.A	putative ABC transport system ATP-binding protein
K02006	-0.334319	0.000114484	0.00173196	depleted	universally depleted	cbiO	cobalt/nickel transport system ATP-binding protein
K02007	-0.234321	0.00244931	0.0137615	depleted	universally depleted	cbiM	cobalt/nickel transport system permease protein
K02008	-0.255762	0.000275125	0.00304464	depleted	universally depleted	cbiQ	cobalt/nickel transport system permease protein
K02018	-0.096766	0.00848688	0.0347947	depleted	universally depleted	modB	molybdate transport system permease protein
K02021	-0.143864	0.00546306	0.0250575	depleted	universally depleted	ABC.MR	putative ABC transport system ATP-binding protein
K02027	-0.139167	0.0119815	0.0454477	depleted	universally depleted	ABC.MS.S	multiple sugar transport system substrate-binding protein
K02031	-0.121799	0.012206	0.0461194	depleted	universally depleted	ABC.PE.A	peptide/nickel transport system ATP-binding protein
K02033	-0.133547	0.0129866	0.0483177	depleted	universally depleted	ABC.PE.P	peptide/nickel transport system permease protein
K02036	-0.133347	0.0113214	0.0436105	depleted	universally depleted	pstB	phosphate transport system ATP-binding protein [EC:3.6.3.27]
K02039	-0.17609	0.00047665	0.00440543	depleted	universally depleted	phoU	phosphate transport system protein
K02067	-0.185092	0.00120903	0.00834446	depleted	universally depleted	mlaD	phospholipid/cholesterol/gamma-HCH transport system substrate-binding protein
K02069	-0.280588	0.011974	0.0454342	depleted	universally depleted	ABC.X2.P	putative ABC transport system permease protein
K02083	-0.192172	0.00896112	0.0362674	depleted	universally depleted	allC	allantoate deiminase [EC:3.5.3.9]
K02108	-0.112094	0.000391385	0.00386558	depleted	universally depleted	ATPF0A	F-type H+-transporting ATPase subunit a
K02109	-0.0889147	0.00947044	0.0379273	depleted	universally depleted	ATPF0B	F-type H+-transporting ATPase subunit b
K02111	-0.116103	0.00149766	0.0097171	depleted	universally depleted	ATPF1A	F-type H+-transporting ATPase subunit alpha [EC:3.6.3.14]
K02112	-0.118682	0.00155982	0.00998606	depleted	universally depleted	ATPF1B	F-type H+-transporting ATPase subunit beta [EC:3.6.3.14]
K02113	-0.0933673	0.00663753	0.0290704	depleted	universally depleted	ATPF1D	F-type H+-transporting ATPase subunit delta
K02117	-0.425315	0.000263521	0.00297264	depleted	universally depleted	ATPVA	V/A-type H+/Na+-transporting ATPase subunit A [EC:3.6.3.14 3.6.3.15]
K02118	-0.445148	0.000261426	0.00295472	depleted	universally depleted	ATPVB	V/A-type H+/Na+-transporting ATPase subunit B
K02119	-0.577923	0.000179847	0.00229764	depleted	universally depleted	ATPVC	V/A-type H+/Na+-transporting ATPase subunit C
K02120	-0.489915	0.000168927	0.00220645	depleted	universally depleted	ATPVD	V/A-type H+/Na+-transporting ATPase subunit D
K02121	-0.518292	0.000212484	0.00257899	depleted	universally depleted	ATPVE	V/A-type H+/Na+-transporting ATPase subunit E
K02122	-0.483565	0.00624797	0.0277942	depleted	universally depleted	ATPVF	V/A-type H+/Na+-transporting ATPase subunit F
K02123	-0.427846	0.000296434	0.00320742	depleted	universally depleted	ATPVI	V/A-type H+/Na+-transporting ATPase subunit I
K02128	-0.79415	0.00301774	0.0160068	depleted	universally depleted	ATPeF0C	F-type H+-transporting ATPase subunit c
K02191	-0.451411	0.000234585	0.00276384	depleted	universally depleted	cbiT	cobalt-precorrin-6B (C15)-methyltransferase [EC:2.1.1.196]
K02195	-0.174654	0.000172729	0.00223361	depleted	universally depleted	ccmC	heme exporter protein C
K02198	-0.128777	0.00632447	0.0280809	depleted	universally depleted	ccmF	cytochrome c-type biogenesis protein CcmF
K02201	-0.540763	0.00132191	0.00884106	depleted	universally depleted	E2.7.7.3B	pantetheine-phosphate adenylyltransferase [EC:2.7.7.3]
K02259	-0.0657815	0.0115764	0.0443731	depleted	universally depleted	COX15	cytochrome c oxidase assembly protein subunit 15
K02274	-0.207553	0.000156246	0.00210445	depleted	universally depleted	coxA	cytochrome c oxidase subunit I [EC:1.9.3.1]
K02275	-0.192289	0.000775253	0.0060729	depleted	universally depleted	coxB	cytochrome c oxidase subunit II [EC:1.9.3.1]
K02283	-0.135194	0.00577139	0.026163	depleted	universally depleted	cpaF	pilus assembly protein CpaF
K02301	-0.132419	0.000880242	0.00665833	depleted	universally depleted	cyoE	protoheme IX farnesyltransferase [EC:2.5.1.-]
K02304	-0.354758	0.000233798	0.00275735	depleted	universally depleted	MET8	precorrin-2 dehydrogenase / sirohydrochlorin ferrochelatase [EC:1.3.1.76 4.99.1.4]
K02313	-0.127374	0.00103195	0.00743566	depleted	universally depleted	dnaA	chromosomal replication initiator protein
K02316	-0.0753536	0.0122816	0.046345	depleted	universally depleted	dnaG	DNA primase [EC:2.7.7.-]
K02319	-0.468758	0.000500532	0.00455193	depleted	universally depleted	DPA	DNA polymerase I [EC:2.7.7.7]
K02322	-0.64761	4.95006e-05	0.000976753	depleted	universally depleted	DPB1	DNA polymerase II large subunit [EC:2.7.7.7]
K02323	-0.682127	4.15631e-05	0.000872522	depleted	universally depleted	DPB2	DNA polymerase II small subunit [EC:2.7.7.7]
K02335	-0.117427	0.000408304	0.00395645	depleted	universally depleted	DPO1	DNA polymerase I [EC:2.7.7.7]
K02337	-0.108307	0.00081908	0.00633118	depleted	universally depleted	DPO3A1	DNA polymerase III subunit alpha [EC:2.7.7.7]
K02338	-0.12703	0.000619364	0.00518682	depleted	universally depleted	DPO3B	DNA polymerase III subunit beta [EC:2.7.7.7]
K02340	-0.0895191	0.00257437	0.0142378	depleted	universally depleted	DPO3D1	DNA polymerase III subunit delta [EC:2.7.7.7]
K02341	-0.098024	0.000944176	0.00698786	depleted	universally depleted	DPO3D2	DNA polymerase III subunit delta' [EC:2.7.7.7]
K02343	-0.0898235	0.00638847	0.0282897	depleted	universally depleted	DPO3G	DNA polymerase III subunit gamma/tau [EC:2.7.7.7]
K02346	-0.14242	0.000937478	0.00694723	depleted	universally depleted	dinB	DNA polymerase IV [EC:2.7.7.7]
K02347	-0.28923	0.000215959	0.00261301	depleted	universally depleted	polX	DNA polymerase (family X)
K02351	-0.249953	0.00803541	0.0334387	depleted	universally depleted	K02351	putative membrane protein
K02355	-0.115064	0.000957289	0.00706697	depleted	universally depleted	fusA	elongation factor G
K02357	-0.0938491	0.0045205	0.0215565	depleted	universally depleted	tsf	elongation factor Ts
K02358	-0.109367	0.00189347	0.0113901	depleted	universally depleted	tuf	elongation factor Tu
K02359	-0.490156	0.00149789	0.0097171	depleted	universally depleted	EGH	egghead protein (zeste-white 4 protein)
K02360	-0.4809	0.0063632	0.0282207	depleted	universally depleted	ENC	a component of the cytoplasm (encore)
K02381	-0.250226	0.00391668	0.019407	depleted	universally depleted	fdrA	FdrA protein
K02385	-0.387899	0.00271071	0.0147527	depleted	universally depleted	flbD	flagellar protein FlbD
K02405	-0.147668	0.00495121	0.0232118	depleted	universally depleted	fliA	RNA polymerase sigma factor for flagellar operon FliA
K02428	-0.170949	0.000154898	0.00209113	depleted	universally depleted	rdgB	XTP/dITP diphosphohydrolase [EC:3.6.1.66]
K02434	-0.145699	0.000318956	0.00339444	depleted	universally depleted	gatB	aspartyl-tRNA(Asn)/glutamyl-tRNA(Gln) amidotransferase subunit B [EC:6.3.5.6 6.3.5.7]
K02437	-0.136431	0.00150853	0.00972813	depleted	universally depleted	gcvH	glycine cleavage system H protein
K02438	-0.118208	0.000320423	0.00340384	depleted	universally depleted	glgX	glycogen debranching enzyme [EC:3.2.1.196]
K02446	-0.333802	0.000620102	0.00518682	depleted	universally depleted	glpX	fructose-1,6-bisphosphatase II [EC:3.1.3.11]
K02469	-0.122169	0.000427117	0.00409022	depleted	universally depleted	gyrA	DNA gyrase subunit A [EC:5.99.1.3]
K02470	-0.104822	0.000235321	0.00276692	depleted	universally depleted	gyrB	DNA gyrase subunit B [EC:5.99.1.3]
K02472	-0.202853	0.000500696	0.00455193	depleted	universally depleted	wecC	UDP-N-acetyl-D-mannosaminuronic acid dehydrogenase [EC:1.1.1.336]
K02479	-0.209058	0.000359205	0.00365583	depleted	universally depleted	K02479	two-component system, NarL family, response regulator
K02480	-0.224744	0.000145207	0.00201536	depleted	universally depleted	K02480	two-component system, NarL family, sensor kinase [EC:2.7.13.3]
K02488	-0.102961	0.00260632	0.0143261	depleted	universally depleted	pleD	two-component system, cell cycle response regulator [EC:2.7.7.65]
K02492	-0.206232	9.31231e-05	0.00149202	depleted	universally depleted	hemA	glutamyl-tRNA reductase [EC:1.2.1.70]
K02503	-0.15692	0.000126106	0.00186143	depleted	universally depleted	HINT1	histidine triad (HIT) family protein
K02520	-0.102648	0.00163207	0.0102381	depleted	universally depleted	infC	translation initiation factor IF-3
K02528	-0.118285	0.00119991	0.00830113	depleted	universally depleted	ksgA	16S rRNA (adenine1518-N6/adenine1519-N6)-dimethyltransferase [EC:2.1.1.182]
K02548	-0.271575	0.000165881	0.00219552	depleted	universally depleted	menA	1,4-dihydroxy-2-naphthoate octaprenyltransferase [EC:2.5.1.74 2.5.1.-]
K02549	-0.252292	0.000178908	0.00229041	depleted	universally depleted	menC	O-succinylbenzoate synthase [EC:4.2.1.113]
K02551	-0.247545	0.00901824	0.036448	depleted	universally depleted	menD	2-succinyl-5-enolpyruvyl-6-hydroxy-3-cyclohexene-1-carboxylate synthase [EC:2.2.1.9]
K02552	-0.308394	0.00178317	0.0109066	depleted	universally depleted	menF	menaquinone-specific isochorismate synthase [EC:5.4.4.2]
K02563	-0.113192	0.00177786	0.0108994	depleted	universally depleted	murG	UDP-N-acetylglucosamine--N-acetylmuramyl-(pentapeptide) pyrophosphoryl-undecaprenol N-acetylglucosamine transferase [EC:2.4.1.227]
K02566	-0.184048	0.00171411	0.0106073	depleted	universally depleted	nagD	NagD protein
K02576	-0.431758	0.000419296	0.0040352	depleted	universally depleted	NDST1	heparan sulfate N-deacetylase/N-sulfotransferase NDST1 [EC:3.1.1.- 2.8.2.-]
K02577	-0.400344	0.000358201	0.00365534	depleted	universally depleted	NDST2	heparan sulfate N-deacetylase/N-sulfotransferase NDST2 [EC:3.1.1.- 2.8.2.-]
K02598	-0.38483	0.0116222	0.0444901	depleted	universally depleted	nirC	nitrite transporter
K02600	-0.13542	9.29166e-05	0.00149076	depleted	universally depleted	nusA	N utilization substance protein A
K02601	-0.149462	0.000273092	0.00303367	depleted	universally depleted	nusG	transcriptional antiterminator NusG
K02615	-0.369222	0.00123532	0.00843958	depleted	universally depleted	paaJ	3-oxo-5,6-didehydrosuberyl-CoA/3-oxoadipyl-CoA thiolase [EC:2.3.1.223 2.3.1.174]
K02634	-1.6502	0.000856516	0.00652099	depleted	universally depleted	petA	apocytochrome f
K02638	-0.422026	2.54422e-06	0.000124166	depleted	universally depleted	petE	plastocyanin
K02639	-0.437735	0.0116587	0.0445285	depleted	universally depleted	petF	ferredoxin
K02652	-0.152629	0.00767912	0.0324409	depleted	universally depleted	pilB	type IV pilus assembly protein PilB
K02654	-0.121525	0.00331435	0.0171435	depleted	universally depleted	pilD	leader peptidase (prepilin peptidase) / N-methyltransferase [EC:3.4.23.43 2.1.1.-]
K02669	-0.18769	0.00638743	0.0282897	depleted	universally depleted	pilT	twitching motility protein PilT
K02683	-0.529638	0.000606348	0.00513613	depleted	universally depleted	priS	DNA primase small subunit [EC:2.7.7.-]
K02689	-1.54763	0.00025995	0.00294656	depleted	universally depleted	psaA	photosystem I P700 chlorophyll a apoprotein A1
K02703	-1.67759	0.000117908	0.00176544	depleted	universally depleted	psbA	photosystem II P680 reaction center D1 protein [EC:1.10.3.9]
K02704	-1.00018	0.000512926	0.00461633	depleted	universally depleted	psbB	photosystem II CP47 chlorophyll apoprotein
K02705	-1.76285	5.94558e-05	0.0010973	depleted	universally depleted	psbC	photosystem II CP43 chlorophyll apoprotein
K02706	-1.4807	0.00217803	0.0125703	depleted	universally depleted	psbD	photosystem II P680 reaction center D2 protein [EC:1.10.3.9]
K02707	-1.7414	0.00515345	0.0239577	depleted	N.A.	psbE	photosystem II cytochrome b559 subunit alpha
K02744	-0.503109	0.00531004	0.0245098	depleted	universally depleted	PTS-Aga-EIIA	PTS system, N-acetylgalactosamine-specific IIA component [EC:2.7.1.-]
K02795	-0.373058	0.00530878	0.0245098	depleted	universally depleted	PTS-Man-EIIC	PTS system, mannose-specific IIC component
K02796	-0.413393	0.00373145	0.0187279	depleted	universally depleted	PTS-Man-EIID	PTS system, mannose-specific IID component
K02823	-0.304712	0.000147522	0.00202692	depleted	universally depleted	pyrDII	dihydroorotate dehydrogenase electron transfer subunit
K02825	-0.150415	0.0109488	0.0424135	depleted	universally depleted	pyrR	pyrimidine operon attenuation protein / uracil phosphoribosyltransferase [EC:2.4.2.9]
K02834	-0.118259	0.00145558	0.00950641	depleted	universally depleted	rbfA	ribosome-binding factor A
K02835	-0.111919	0.000597302	0.00508535	depleted	universally depleted	prfA	peptide chain release factor 1
K02836	-0.134031	0.00123579	0.00843958	depleted	universally depleted	prfB	peptide chain release factor 2
K02838	-0.113689	0.00458411	0.0218152	depleted	universally depleted	frr	ribosome recycling factor
K02851	-0.19243	0.00440332	0.0211718	depleted	universally depleted	wecA	UDP-GlcNAc:undecaprenyl-phosphate/decaprenyl-phosphate GlcNAc-1-phosphate transferase [EC:2.7.8.33 2.7.8.35]
K02860	-0.0938999	0.00425484	0.0206699	depleted	universally depleted	rimM	16S rRNA processing protein RimM
K02862	-0.515935	9.61822e-05	0.00152872	depleted	universally depleted	ctaG	putative membrane protein
K02863	-0.13699	0.00256627	0.0142064	depleted	universally depleted	RP-L1	large subunit ribosomal protein L1
K02864	-0.166685	0.00134831	0.00898156	depleted	universally depleted	RP-L10	large subunit ribosomal protein L10
K02866	-0.521094	0.00412875	0.0201732	depleted	universally depleted	RP-L10e	large subunit ribosomal protein L10e
K02867	-0.129016	0.00596738	0.0267295	depleted	universally depleted	RP-L11	large subunit ribosomal protein L11
K02869	-0.645767	0.000835507	0.00640033	depleted	universally depleted	RP-L12	large subunit ribosomal protein L12
K02871	-0.16123	0.00026019	0.00294656	depleted	universally depleted	RP-L13	large subunit ribosomal protein L13
K02874	-0.155571	0.00202105	0.0119118	depleted	universally depleted	RP-L14	large subunit ribosomal protein L14
K02876	-0.145323	0.00207891	0.0121546	depleted	universally depleted	RP-L15	large subunit ribosomal protein L15
K02877	-0.626722	0.000225455	0.00269161	depleted	universally depleted	RP-L15e	large subunit ribosomal protein L15e
K02878	-0.154608	0.00096176	0.00708652	depleted	universally depleted	RP-L16	large subunit ribosomal protein L16
K02881	-0.14869	0.00156365	0.00999913	depleted	universally depleted	RP-L18	large subunit ribosomal protein L18
K02883	-0.783096	3.64316e-05	0.000795764	depleted	universally depleted	RP-L18e	large subunit ribosomal protein L18e
K02884	-0.187381	0.00106696	0.00762097	depleted	universally depleted	RP-L19	large subunit ribosomal protein L19
K02886	-0.157273	0.00040643	0.00395283	depleted	universally depleted	RP-L2	large subunit ribosomal protein L2
K02887	-0.145122	0.00822171	0.0339645	depleted	universally depleted	RP-L20	large subunit ribosomal protein L20
K02888	-0.116711	0.0103851	0.0406892	depleted	universally depleted	RP-L21	large subunit ribosomal protein L21
K02889	-0.561003	0.00333626	0.0172263	depleted	universally depleted	RP-L21e	large subunit ribosomal protein L21e
K02890	-0.21031	0.000804099	0.00624851	depleted	universally depleted	RP-L22	large subunit ribosomal protein L22
K02892	-0.19403	7.47306e-05	0.00127064	depleted	universally depleted	RP-L23	large subunit ribosomal protein L23
K02897	-0.11269	0.00375756	0.0188265	depleted	universally depleted	RP-L25	large subunit ribosomal protein L25
K02899	-0.156701	0.00142814	0.00937256	depleted	universally depleted	RP-L27	large subunit ribosomal protein L27
K02904	-0.251328	0.00131078	0.00879683	depleted	universally depleted	RP-L29	large subunit ribosomal protein L29
K02906	-0.155056	0.000728351	0.00580293	depleted	universally depleted	RP-L3	large subunit ribosomal protein L3
K02908	-0.514779	0.00852702	0.0349225	depleted	universally depleted	RP-L30e	large subunit ribosomal protein L30e
K02910	-0.658754	0.000751244	0.00593264	depleted	universally depleted	RP-L31e	large subunit ribosomal protein L31e
K02912	-0.540973	0.000576658	0.00498232	depleted	universally depleted	RP-L32e	large subunit ribosomal protein L32e
K02921	-0.689657	0.00343983	0.0176361	depleted	universally depleted	RP-L37Ae	large subunit ribosomal protein L37Ae
K02926	-0.111792	0.00276046	0.0149065	depleted	universally depleted	RP-L4	large subunit ribosomal protein L4
K02929	-0.532999	0.00812568	0.0337363	depleted	universally depleted	RP-L44e	large subunit ribosomal protein L44e
K02930	-0.718192	0.000172331	0.00223093	depleted	universally depleted	RP-L4e	large subunit ribosomal protein L4e
K02931	-0.157042	0.000654552	0.00536899	depleted	universally depleted	RP-L5	large subunit ribosomal protein L5
K02933	-0.147396	0.000277566	0.00306584	depleted	universally depleted	RP-L6	large subunit ribosomal protein L6
K02939	-0.136262	0.000370042	0.00371763	depleted	universally depleted	RP-L9	large subunit ribosomal protein L9
K02948	-0.155343	0.0020051	0.0118537	depleted	universally depleted	RP-S11	small subunit ribosomal protein S11
K02950	-0.146239	0.000400014	0.00391423	depleted	universally depleted	RP-S12	small subunit ribosomal protein S12
K02952	-0.159601	0.000854041	0.00650656	depleted	universally depleted	RP-S13	small subunit ribosomal protein S13
K02956	-0.135908	0.00372929	0.0187251	depleted	universally depleted	RP-S15	small subunit ribosomal protein S15
K02961	-0.215463	0.00177982	0.0108994	depleted	universally depleted	RP-S17	small subunit ribosomal protein S17
K02963	-0.168104	0.00338638	0.017408	depleted	universally depleted	RP-S18	small subunit ribosomal protein S18
K02965	-0.150873	0.0012246	0.00839726	depleted	universally depleted	RP-S19	small subunit ribosomal protein S19
K02966	-0.570367	0.00113428	0.00795566	depleted	universally depleted	RP-S19e	small subunit ribosomal protein S19e
K02967	-0.160178	1.09623e-05	0.000335508	depleted	universally depleted	RP-S2	small subunit ribosomal protein S2
K02974	-0.700491	4.15914e-05	0.000872522	depleted	universally depleted	RP-S24e	small subunit ribosomal protein S24e
K02975	-0.599303	0.0012158	0.00836928	depleted	universally depleted	RP-S25e	small subunit ribosomal protein S25e
K02976	-0.698047	4.21067e-05	0.000880167	depleted	universally depleted	RP-S26e	small subunit ribosomal protein S26e
K02979	-0.620514	0.000483173	0.00444458	depleted	universally depleted	RP-S28e	small subunit ribosomal protein S28e
K02982	-0.133023	0.000375417	0.00375785	depleted	universally depleted	RP-S3	small subunit ribosomal protein S3
K02984	-0.690651	5.41095e-05	0.00103634	depleted	universally depleted	RP-S3Ae	small subunit ribosomal protein S3Ae
K02986	-0.130555	0.00016672	0.00219704	depleted	universally depleted	RP-S4	small subunit ribosomal protein S4
K02987	-0.623791	6.25482e-05	0.0011311	depleted	universally depleted	RP-S4e	small subunit ribosomal protein S4e
K02988	-0.144044	0.00141832	0.00934468	depleted	universally depleted	RP-S5	small subunit ribosomal protein S5
K02990	-0.111454	0.00722218	0.0309932	depleted	universally depleted	RP-S6	small subunit ribosomal protein S6
K02991	-0.619082	0.00168581	0.0105039	depleted	universally depleted	RP-S6e	small subunit ribosomal protein S6e
K02992	-0.135143	0.000903124	0.0067874	depleted	universally depleted	RP-S7	small subunit ribosomal protein S7
K02994	-0.174527	0.000117253	0.00175789	depleted	universally depleted	RP-S8	small subunit ribosomal protein S8
K02995	-0.688118	0.000257402	0.00292884	depleted	universally depleted	RP-S8e	small subunit ribosomal protein S8e
K02996	-0.181535	0.000535655	0.00474069	depleted	universally depleted	RP-S9	small subunit ribosomal protein S9
K03014	-0.506362	0.00657801	0.0288986	depleted	universally depleted	RPB6	DNA-directed RNA polymerases I, II, and III subunit RPABC2
K03040	-0.129579	0.000452851	0.00424261	depleted	universally depleted	rpoA	DNA-directed RNA polymerase subunit alpha [EC:2.7.7.6]
K03041	-0.67874	2.16361e-05	0.000557095	depleted	universally depleted	rpoA1	DNA-directed RNA polymerase subunit A' [EC:2.7.7.6]
K03042	-1.03814	0.000818779	0.00633118	depleted	universally depleted	rpoA2	DNA-directed RNA polymerase subunit A" [EC:2.7.7.6]
K03043	-0.086649	0.00334757	0.0172691	depleted	universally depleted	rpoB	DNA-directed RNA polymerase subunit beta [EC:2.7.7.6]
K03046	-0.121971	0.00109055	0.00775623	depleted	universally depleted	rpoC	DNA-directed RNA polymerase subunit beta' [EC:2.7.7.6]
K03047	-0.675486	4.65224e-05	0.000937649	depleted	universally depleted	rpoD	DNA-directed RNA polymerase subunit D [EC:2.7.7.6]
K03049	-0.89104	1.25464e-06	7.39098e-05	depleted	universally depleted	rpoE1	DNA-directed RNA polymerase subunit E' [EC:2.7.7.6]
K03051	-0.514704	0.000626842	0.00522546	depleted	universally depleted	rpoF	DNA-directed RNA polymerase subunit F [EC:2.7.7.6]
K03053	-0.755718	7.11257e-06	0.000255386	depleted	universally depleted	rpoH	DNA-directed RNA polymerase subunit H [EC:2.7.7.6]
K03056	-0.893381	9.83572e-07	6.30351e-05	depleted	universally depleted	rpoL	DNA-directed RNA polymerase subunit L [EC:2.7.7.6]
K03057	-0.58322	0.00104552	0.00750956	depleted	universally depleted	tfs	transcription termination factor TFS
K03058	-0.510911	0.00283938	0.015262	depleted	universally depleted	rpoN	DNA-directed RNA polymerase subunit N [EC:2.7.7.6]
K03070	-0.0972944	0.0019409	0.0115992	depleted	universally depleted	secA	preprotein translocase subunit SecA
K03074	-0.0940485	0.00271441	0.0147527	depleted	universally depleted	secF	preprotein translocase subunit SecF
K03076	-0.131297	7.53713e-05	0.00127967	depleted	universally depleted	secY	preprotein translocase subunit SecY
K03086	-0.250863	0.000141561	0.00198697	depleted	universally depleted	rpoD	RNA polymerase primary sigma factor
K03088	-0.148179	0.00151271	0.00974027	depleted	universally depleted	rpoE	RNA polymerase sigma-70 factor, ECF subfamily
K03090	-0.324396	0.00526804	0.0243738	depleted	universally depleted	sigB	RNA polymerase sigma-B factor
K03091	-0.492603	0.000727944	0.00580293	depleted	universally depleted	sigH	RNA polymerase sporulation-specific sigma factor
K03100	-0.122901	0.00438507	0.0211092	depleted	universally depleted	lepB	signal peptidase I [EC:3.4.21.89]
K03105	-0.531111	0.00443108	0.0212517	depleted	universally depleted	SRP19	signal recognition particle subunit SRP19
K03106	-0.166859	9.0169e-05	0.0014689	depleted	universally depleted	SRP54	signal recognition particle subunit SRP54 [EC:3.6.5.4]
K03110	-0.105361	0.004622	0.0219507	depleted	universally depleted	ftsY	fused signal recognition particle receptor
K03116	-0.161689	0.00203834	0.0119774	depleted	universally depleted	tatA	sec-independent protein translocase protein TatA
K03118	-0.129264	0.00215753	0.012489	depleted	universally depleted	tatC	sec-independent protein translocase protein TatC
K03124	-0.648323	2.87967e-05	0.000678554	depleted	universally depleted	TFIIB	transcription initiation factor TFIIB
K03136	-0.765398	6.06857e-06	0.000229074	depleted	universally depleted	TFIIE1	transcription initiation factor TFIIE subunit alpha
K03146	-0.323298	0.00145563	0.00950641	depleted	universally depleted	THI4	thiamine thiazole synthase
K03163	-0.525306	5.6244e-05	0.00106162	depleted	universally depleted	TOP1	DNA topoisomerase I [EC:5.99.1.2]
K03168	-0.132539	0.000174371	0.00224488	depleted	universally depleted	topA	DNA topoisomerase I [EC:5.99.1.2]
K03177	-0.0886133	0.0101509	0.0399988	depleted	universally depleted	truB	tRNA pseudouridine55 synthase [EC:5.4.99.25]
K03183	-0.204555	0.00186238	0.0112582	depleted	universally depleted	ubiE	demethylmenaquinone methyltransferase / 2-methoxy-6-polyprenyl-1,4-benzoquinol methylase [EC:2.1.1.163 2.1.1.201]
K03210	-0.0913099	0.00263241	0.0144082	depleted	universally depleted	yajC	preprotein translocase subunit YajC
K03232	-0.554923	0.00177871	0.0108994	depleted	universally depleted	EEF1B	elongation factor 1-beta
K03234	-0.639733	1.17745e-06	7.04299e-05	depleted	universally depleted	EEF2	elongation factor 2
K03237	-0.706447	3.00409e-05	0.000695231	depleted	universally depleted	EIF2S1	translation initiation factor 2 subunit 1
K03238	-0.666919	0.00063401	0.00526341	depleted	universally depleted	EIF2S2	translation initiation factor 2 subunit 2
K03242	-0.547096	6.77814e-05	0.00119067	depleted	universally depleted	EIF2S3	translation initiation factor 2 subunit 3
K03243	-0.372516	0.000219499	0.00264277	depleted	universally depleted	EIF5B	translation initiation factor 5B
K03251	-0.873825	0.000812997	0.0062925	depleted	universally depleted	EIF3D	translation initiation factor 3 subunit D
K03263	-0.593959	6.16355e-05	0.00112169	depleted	universally depleted	EIF5A	translation initiation factor 5A
K03264	-0.632977	0.000167409	0.00219884	depleted	universally depleted	EIF6	translation initiation factor 6
K03265	-0.41736	5.02559e-06	0.000196049	depleted	universally depleted	ETF1	peptide chain release factor subunit 1
K03271	-0.182467	0.00166958	0.0104362	depleted	universally depleted	gmhA	D-sedoheptulose 7-phosphate isomerase [EC:5.3.1.28]
K03294	-0.150174	0.00460998	0.0219115	depleted	universally depleted	TC.APA	basic amino acid/polyamine antiporter, APA family
K03306	-0.0996358	0.012775	0.0477281	depleted	universally depleted	TC.PIT	inorganic phosphate transporter, PiT family
K03330	-0.689653	7.47219e-05	0.00127064	depleted	universally depleted	gatE	glutamyl-tRNA(Gln) amidotransferase subunit E [EC:6.3.5.7]
K03333	-0.14331	0.00362849	0.0183136	depleted	universally depleted	choD	cholesterol oxidase [EC:1.1.3.6]
K03399	-0.488398	0.000937495	0.00694723	depleted	universally depleted	cbiE	cobalt-precorrin-7 (C5)-methyltransferase [EC:2.1.1.289]
K03402	-0.261398	3.40814e-05	0.000757952	depleted	universally depleted	argR	transcriptional regulator of arginine metabolism
K03405	-0.177817	0.00389041	0.0193179	depleted	universally depleted	chlI	magnesium chelatase subunit I [EC:6.6.1.1]
K03412	-0.114517	0.0123057	0.0463911	depleted	universally depleted	cheB	two-component system, chemotaxis family, response regulator CheB [EC:3.1.1.61]
K03420	-0.287351	0.0102926	0.0404353	depleted	universally depleted	psmR	proteasome regulatory subunit
K03428	-0.312618	0.000989473	0.00723587	depleted	universally depleted	bchM	magnesium-protoporphyrin O-methyltransferase [EC:2.1.1.11]
K03432	-0.371295	1.09223e-05	0.000335508	depleted	universally depleted	psmA	proteasome alpha subunit [EC:3.4.25.1]
K03433	-0.38822	2.74856e-06	0.000131931	depleted	universally depleted	psmB	proteasome beta subunit [EC:3.4.25.1]
K03437	-0.112108	0.000730041	0.00581242	depleted	universally depleted	spoU	RNA methyltransferase, TrmH family
K03438	-0.101362	0.0027071	0.0147527	depleted	universally depleted	mraW	16S rRNA (cytosine1402-N4)-methyltransferase [EC:2.1.1.199]
K03470	-0.129219	0.00023763	0.0027882	depleted	universally depleted	rnhB	ribonuclease HII [EC:3.1.26.4]
K03476	-0.365877	0.00300716	0.0159633	depleted	universally depleted	ulaG	L-ascorbate 6-phosphate lactonase [EC:3.1.1.-]
K03478	-0.164575	0.00947211	0.0379273	depleted	universally depleted	chbG	chitin disaccharide deacetylase [EC:3.5.1.105]
K03499	-0.21399	0.00404839	0.0198955	depleted	universally depleted	trkA	trk system potassium uptake protein
K03517	-0.109734	0.00130473	0.00876637	depleted	universally depleted	nadA	quinolinate synthase [EC:2.5.1.72]
K03518	-0.17799	0.00808853	0.0336224	depleted	universally depleted	coxS	carbon-monoxide dehydrogenase small subunit [EC:1.2.7.4]
K03519	-0.159757	0.0130814	0.0485929	depleted	universally depleted	coxM	carbon-monoxide dehydrogenase medium subunit [EC:1.2.7.4]
K03520	-0.199757	0.00887847	0.0359953	depleted	universally depleted	coxL	carbon-monoxide dehydrogenase large subunit [EC:1.2.7.4]
K03525	-0.170193	0.000138203	0.00197389	depleted	universally depleted	coaX	type III pantothenate kinase [EC:2.7.1.33]
K03526	-0.145113	0.000609233	0.00514561	depleted	universally depleted	gcpE	(E)-4-hydroxy-3-methylbut-2-enyl-diphosphate synthase [EC:1.17.7.1 1.17.7.3]
K03527	-0.13286	0.00292198	0.015591	depleted	universally depleted	ispH	4-hydroxy-3-methylbut-2-en-1-yl diphosphate reductase [EC:1.17.7.4]
K03529	-0.0876636	0.0066218	0.0290472	depleted	universally depleted	smc	chromosome segregation protein
K03531	-0.141223	0.000201582	0.00249602	depleted	universally depleted	ftsZ	cell division protein FtsZ
K03540	-0.62762	1.62768e-05	0.000450955	depleted	universally depleted	RPR2	ribonuclease P protein subunit RPR2 [EC:3.1.26.5]
K03544	-0.163293	2.24676e-05	0.000572188	depleted	universally depleted	clpX	ATP-dependent Clp protease ATP-binding subunit ClpX
K03545	-0.1169	0.00100489	0.00731647	depleted	universally depleted	tig	trigger factor
K03547	-0.15201	0.00880288	0.0357634	depleted	universally depleted	sbcD	DNA repair protein SbcD/Mre11
K03548	-0.210936	0.0002863	0.00314149	depleted	universally depleted	perM	putative permease
K03550	-0.092087	0.00812749	0.0337363	depleted	universally depleted	ruvA	holliday junction DNA helicase RuvA [EC:3.6.4.12]
K03551	-0.111112	0.00358322	0.0181789	depleted	universally depleted	ruvB	holliday junction DNA helicase RuvB [EC:3.6.4.12]
K03552	-0.670398	6.77185e-05	0.00119067	depleted	universally depleted	hjr	holliday junction resolvase Hjr [EC:3.1.22.4]
K03553	-0.123668	0.00866383	0.0353432	depleted	universally depleted	recA	recombination protein RecA
K03564	-0.111992	0.00503276	0.0235264	depleted	universally depleted	BCP	peroxiredoxin Q/BCP [EC:1.11.1.15]
K03568	-0.115402	0.00467312	0.0221484	depleted	universally depleted	tldD	TldD protein
K03569	-0.161816	0.00308039	0.0162211	depleted	universally depleted	mreB	rod shape-determining protein MreB and related proteins
K03571	-0.137261	0.00635445	0.0281926	depleted	universally depleted	mreD	rod shape-determining protein MreD
K03584	-0.0880046	0.0113931	0.0438433	depleted	universally depleted	recO	DNA repair protein RecO (recombination protein O)
K03587	-0.0874318	0.00709237	0.0305711	depleted	universally depleted	ftsI	cell division protein FtsI (penicillin-binding protein 3)
K03588	-0.173784	9.2399e-05	0.00148681	depleted	universally depleted	ftsW	cell division protein FtsW
K03589	-0.0821547	0.00826874	0.0341162	depleted	universally depleted	ftsQ	cell division protein FtsQ
K03593	-0.156562	0.000659585	0.00539131	depleted	universally depleted	mrp	ATP-binding protein involved in chromosome partitioning
K03595	-0.143429	0.000200536	0.00248658	depleted	universally depleted	era	GTPase
K03596	-0.133771	0.00101863	0.00737051	depleted	universally depleted	lepA	GTP-binding protein LepA
K03605	-0.367351	0.00119197	0.00826096	depleted	universally depleted	hyaD	hydrogenase maturation protease [EC:3.4.23.-]
K03621	-0.117558	0.00400481	0.0197623	depleted	universally depleted	plsX	glycerol-3-phosphate acyltransferase PlsX [EC:2.3.1.15]
K03622	-0.631778	0.000232005	0.00274334	depleted	universally depleted	ssh10b	archaea-specific DNA-binding protein
K03624	-0.186989	0.00203714	0.0119774	depleted	universally depleted	greA	transcription elongation factor GreA
K03625	-0.100704	0.00653314	0.0287665	depleted	universally depleted	nusB	N utilization substance protein B
K03627	-0.575882	0.000308151	0.00329458	depleted	universally depleted	MBF1	putative transcription factor
K03628	-0.156448	0.000435953	0.00414422	depleted	universally depleted	rho	transcription termination factor Rho
K03631	-0.0883327	0.00364713	0.0183909	depleted	universally depleted	recN	DNA repair protein RecN (Recombination protein N)
K03635	-0.129799	0.00597855	0.0267692	depleted	universally depleted	MOCS2B	molybdopterin synthase catalytic subunit [EC:2.8.1.12]
K03636	-0.189607	0.00404937	0.0198955	depleted	universally depleted	moaD	sulfur-carrier protein
K03637	-0.127121	0.00197739	0.0117281	depleted	universally depleted	moaC	cyclic pyranopterin monophosphate synthase [EC:4.6.1.17]
K03641	-0.17316	0.0101113	0.0398844	depleted	universally depleted	tolB	TolB protein
K03644	-0.122411	0.00206878	0.0121194	depleted	universally depleted	lipA	lipoyl synthase [EC:2.8.1.8]
K03652	-0.16184	0.00253367	0.014101	depleted	universally depleted	MPG	DNA-3-methyladenine glycosylase [EC:3.2.2.21]
K03657	-0.142996	0.00250863	0.0140204	depleted	universally depleted	uvrD	DNA helicase II / ATP-dependent DNA helicase PcrA [EC:3.6.4.12]
K03660	-0.453758	0.00127729	0.00863167	depleted	universally depleted	OGG1	N-glycosylase/DNA lyase [EC:3.2.2.- 4.2.99.18]
K03664	-0.156153	6.66211e-05	0.00118275	depleted	universally depleted	smpB	SsrA-binding protein
K03665	-0.12238	0.00273733	0.0148365	depleted	universally depleted	hflX	GTPase
K03671	-0.118741	0.00713442	0.030696	depleted	universally depleted	trxA	thioredoxin 1
K03679	-0.6708	7.52454e-06	0.000263562	depleted	universally depleted	RRP4	exosome complex component RRP4
K03685	-0.0925356	0.0132268	0.0490548	depleted	universally depleted	rnc	ribonuclease III [EC:3.1.26.3]
K03686	-0.165091	0.000143624	0.0020042	depleted	universally depleted	dnaJ	molecular chaperone DnaJ
K03687	-0.101282	0.0105233	0.0411201	depleted	universally depleted	GRPE	molecular chaperone GrpE
K03688	-0.176957	0.000145481	0.00201536	depleted	universally depleted	ubiB	ubiquinone biosynthesis protein
K03695	-0.123374	0.00048673	0.00447025	depleted	universally depleted	clpB	ATP-dependent Clp protease ATP-binding subunit ClpB
K03696	-0.216764	0.000658791	0.0053886	depleted	universally depleted	clpC	ATP-dependent Clp protease ATP-binding subunit ClpC
K03698	-0.413152	0.000141555	0.00198697	depleted	universally depleted	cbf	3'-5' exoribonuclease [EC:3.1.-.-]
K03701	-0.0873468	0.0126406	0.0473321	depleted	universally depleted	uvrA	excinuclease ABC subunit A
K03702	-0.124156	0.000200396	0.00248658	depleted	universally depleted	uvrB	excinuclease ABC subunit B
K03703	-0.145168	3.30183e-05	0.000743485	depleted	universally depleted	uvrC	excinuclease ABC subunit C
K03705	-0.16012	0.00058552	0.00501025	depleted	universally depleted	hrcA	heat-inducible transcriptional repressor
K03709	-0.26083	0.000578547	0.00498757	depleted	universally depleted	troR	DtxR family transcriptional regulator, Mn-dependent transcriptional regulator
K03711	-0.139954	0.00123035	0.0084178	depleted	universally depleted	fur	Fur family transcriptional regulator, ferric uptake regulator
K03716	-0.305098	0.0112551	0.0433982	depleted	universally depleted	splB	spore photoproduct lyase [EC:4.1.99.14]
K03723	-0.116719	0.000249066	0.00287066	depleted	universally depleted	mfd	transcription-repair coupling factor (superfamily II helicase) [EC:3.6.4.-]
K03724	-0.0978845	0.0125359	0.0470308	depleted	universally depleted	lhr	ATP-dependent helicase Lhr and Lhr-like helicase [EC:3.6.4.-]
K03727	-0.213882	0.0116517	0.0445285	depleted	universally depleted	helY	ATP-dependent RNA helicase HelY [EC:3.6.4.-]
K03740	-0.590446	0.00979836	0.0388867	depleted	universally depleted	dltD	D-alanine transfer protein
K03742	-0.253711	0.000396449	0.00389654	depleted	universally depleted	pncC	nicotinamide-nucleotide amidase [EC:3.5.1.42]
K03768	-0.143531	0.00976802	0.0388059	depleted	universally depleted	PPIB	peptidyl-prolyl cis-trans isomerase B (cyclophilin B) [EC:5.2.1.8]
K03783	-0.142338	0.00749638	0.0318883	depleted	universally depleted	punA	purine-nucleoside phosphorylase [EC:2.4.2.1]
K03784	-0.2837	0.00854263	0.0349741	depleted	universally depleted	deoD	purine-nucleoside phosphorylase [EC:2.4.2.1]
K03785	-0.291244	0.011345	0.0436869	depleted	universally depleted	aroD	3-dehydroquinate dehydratase I [EC:4.2.1.10]
K03789	-0.19466	0.00034585	0.00357141	depleted	universally depleted	rimI	[ribosomal protein S18]-alanine N-acetyltransferase [EC:2.3.1.266]
K03790	-0.107266	0.000189786	0.00238541	depleted	universally depleted	rimJ	[ribosomal protein S5]-alanine N-acetyltransferase [EC:2.3.1.267]
K03795	-0.156106	0.000323329	0.00341914	depleted	universally depleted	cbiX	sirohydrochlorin cobaltochelatase [EC:4.99.1.3]
K03798	-0.234935	0.000545285	0.00477493	depleted	universally depleted	ftsH	cell division protease FtsH [EC:3.4.24.-]
K03799	-0.162197	0.000358873	0.0036558	depleted	universally depleted	htpX	heat shock protein HtpX [EC:3.4.24.-]
K03800	-0.206574	0.0111316	0.0430074	depleted	universally depleted	lplA	lipoate---protein ligase [EC:6.3.1.20]
K03801	-0.112019	0.000115649	0.00174055	depleted	universally depleted	lipB	lipoyl(octanoyl) transferase [EC:2.3.1.181]
K03817	-0.277231	0.000941685	0.00697385	depleted	universally depleted	rimL	ribosomal-protein-serine acetyltransferase [EC:2.3.1.-]
K03825	-0.171236	0.0125945	0.0472131	depleted	universally depleted	yhhY	putative acetyltransferase [EC:2.3.1.-]
K03826	-0.257959	0.00130958	0.00879388	depleted	universally depleted	yiaC	putative acetyltransferase [EC:2.3.1.-]
K03833	-0.240584	0.000748939	0.00592648	depleted	universally depleted	selB	selenocysteine-specific elongation factor
K03847	-0.534113	0.00615303	0.0274328	depleted	universally depleted	ALG12	alpha-1,6-mannosyltransferase [EC:2.4.1.260]
K03856	-0.336491	5.90935e-05	0.00109234	depleted	universally depleted	AROA2	3-deoxy-7-phosphoheptulonate synthase [EC:2.5.1.54]
K03885	-0.181391	4.95746e-05	0.000976753	depleted	universally depleted	ndh	NADH dehydrogenase [EC:1.6.99.3]
K03886	-0.330596	0.000822082	0.00633758	depleted	universally depleted	MQCRA	menaquinol-cytochrome c reductase iron-sulfur subunit [EC:1.10.2.-]
K03887	-0.352471	0.0047853	0.0225975	depleted	universally depleted	MQCRB	menaquinol-cytochrome c reductase cytochrome b subunit
K03888	-0.54909	0.000197658	0.00246576	depleted	universally depleted	MQCRC	menaquinol-cytochrome c reductase cytochrome b/c subunit
K03889	-0.305033	0.00528257	0.0244261	depleted	universally depleted	qcrC	ubiquinol-cytochrome c reductase cytochrome c subunit
K03890	-0.371471	0.0044633	0.0213549	depleted	universally depleted	qcrA	ubiquinol-cytochrome c reductase iron-sulfur subunit
K03891	-0.385925	0.00177937	0.0108994	depleted	universally depleted	qcrB	ubiquinol-cytochrome c reductase cytochrome b subunit
K03892	-0.124624	0.00400784	0.0197623	depleted	universally depleted	arsR	ArsR family transcriptional regulator, arsenate/arsenite/antimonite-responsive transcriptional repressor
K03902	-0.695202	1.80023e-05	0.000488322	depleted	universally depleted	F5	coagulation factor V (labile factor)
K03921	-0.167219	0.00916127	0.0369748	depleted	universally depleted	FAB2	acyl-[acyl-carrier-protein] desaturase [EC:1.14.19.2 1.14.19.11 1.14.19.26]
K03924	-0.142781	0.00274014	0.014838	depleted	universally depleted	moxR	MoxR-like ATPase [EC:3.6.3.-]
K03936	-0.594999	0.0103718	0.0406508	depleted	universally depleted	NDUFS3	NADH dehydrogenase (ubiquinone) Fe-S protein 3 [EC:1.6.5.3 1.6.99.3]
K03969	-0.224329	5.77434e-05	0.00107595	depleted	universally depleted	pspA	phage shock protein A
K03977	-0.114868	0.000604438	0.0051308	depleted	universally depleted	engA	GTPase
K03979	-0.0892996	0.00479329	0.0226172	depleted	universally depleted	obgE	GTPase [EC:3.6.5.-]
K03980	-0.157599	0.000227196	0.00270404	depleted	universally depleted	murJ	putative peptidoglycan lipid II flippase
K04021	-0.245664	0.00378353	0.018916	depleted	universally depleted	eutE	aldehyde dehydrogenase
K04039	-0.537333	0.00417788	0.0203565	depleted	universally depleted	chlB	light-independent protochlorophyllide reductase subunit B [EC:1.3.7.7]
K04042	-0.102038	0.00940635	0.0377275	depleted	universally depleted	glmU	bifunctional UDP-N-acetylglucosamine pyrophosphorylase / Glucosamine-1-phosphate N-acetyltransferase [EC:2.7.7.23 2.3.1.157]
K04043	-0.120848	0.00574626	0.02611	depleted	universally depleted	dnaK	molecular chaperone DnaK
K04072	-0.311886	0.00245689	0.0137974	depleted	universally depleted	adhE	acetaldehyde dehydrogenase / alcohol dehydrogenase [EC:1.2.1.10 1.1.1.1]
K04074	-0.319486	0.000260198	0.00294656	depleted	universally depleted	divIVA	cell division initiation protein
K04096	-0.0745601	0.00814532	0.0337503	depleted	universally depleted	smf	DNA processing protein
K04121	-1.18025	0.0128815	0.0480184	depleted	N.A.	E4.2.3.19	ent-kaurene synthase [EC:4.2.3.19]
K04136	-11.4616	0.000101161	0.00158169	depleted	N.A.	ADRA1B	adrenergic receptor alpha-1B
K04168	-11.3698	0.000115221	0.0017386	depleted	N.A.	NMBR	neuromedin B receptor
K04477	-0.176912	0.00966999	0.0385083	depleted	universally depleted	ycdX	putative hydrolase
K04479	-0.366161	7.69645e-05	0.00130103	depleted	universally depleted	dbh	DNA polymerase IV (archaeal DinB-like DNA polymerase) [EC:2.7.7.7]
K04482	-0.528035	0.00327867	0.0170269	depleted	universally depleted	RAD51	DNA repair protein RAD51
K04483	-0.639586	0.000267682	0.003001	depleted	universally depleted	radA	DNA repair protein RadA
K04484	-1.44886	0.00132875	0.00888168	depleted	universally depleted	radB	DNA repair protein RadB
K04486	-0.430259	0.000111488	0.00169544	depleted	universally depleted	E3.1.3.15B	histidinol-phosphatase (PHP family) [EC:3.1.3.15]
K04487	-0.0866417	0.00145923	0.00952462	depleted	universally depleted	iscS	cysteine desulfurase [EC:2.8.1.7]
K04488	-0.185602	0.000255091	0.00291704	depleted	universally depleted	iscU	nitrogen fixation protein NifU and related proteins
K04517	-0.223037	0.000501726	0.00455419	depleted	universally depleted	tyrA2	prephenate dehydrogenase [EC:1.3.1.12]
K04518	-0.1632	0.00129156	0.00870798	depleted	universally depleted	pheA2	prephenate dehydratase [EC:4.2.1.51]
K04567	-0.192057	0.000435292	0.00414131	depleted	universally depleted	KARS	lysyl-tRNA synthetase, class II [EC:6.1.1.6]
K04648	-0.306742	0.0112153	0.0432876	depleted	universally depleted	DCTN1	dynactin 1
K04651	-0.30145	0.000897945	0.00676721	depleted	universally depleted	hypA	hydrogenase nickel incorporation protein HypA/HybF
K04652	-0.226029	0.00788452	0.0330097	depleted	universally depleted	hypB	hydrogenase nickel incorporation protein HypB
K04653	-0.376053	0.000413103	0.00398218	depleted	universally depleted	hypC	hydrogenase expression/formation protein HypC
K04654	-0.294436	0.00369093	0.0185644	depleted	universally depleted	hypD	hydrogenase expression/formation protein HypD
K04655	-0.278416	0.00092184	0.00686174	depleted	universally depleted	hypE	hydrogenase expression/formation protein HypE
K04656	-0.268064	0.00265484	0.0145108	depleted	universally depleted	hypF	hydrogenase maturation protein HypF
K04720	-0.240313	0.00469222	0.0222209	depleted	universally depleted	cobD	threonine-phosphate decarboxylase [EC:4.1.1.81]
K04727	-0.420986	0.00507139	0.0236422	depleted	universally depleted	PDCD8	programmed cell death 8 (apoptosis-inducing factor) [EC:1.-.-.-]
K04739	-0.328347	0.000609749	0.00514625	depleted	universally depleted	PRKAR	cAMP-dependent protein kinase regulator
K04749	-0.301426	0.000205974	0.00253694	depleted	universally depleted	rsbV	anti-sigma B factor antagonist
K04751	-0.197861	0.000347182	0.00357417	depleted	universally depleted	glnB	nitrogen regulatory protein P-II 1
K04757	-0.367448	1.24006e-05	0.000368041	depleted	universally depleted	rsbW	serine/threonine-protein kinase RsbW [EC:2.7.11.1]
K04768	-0.215996	0.00252836	0.0140902	depleted	universally depleted	acuC	acetoin utilization protein AcuC
K04782	-0.162097	0.00262869	0.0143948	depleted	universally depleted	pchB	isochorismate pyruvate lyase [EC:4.2.99.21]
K04794	-0.372827	0.0114031	0.0438673	depleted	universally depleted	PTH2	peptidyl-tRNA hydrolase, PTH2 family [EC:3.1.1.29]
K04795	-0.723398	5.38445e-05	0.00103296	depleted	universally depleted	flpA	fibrillarin-like pre-rRNA processing protein
K04796	-0.59897	0.000327219	0.00344466	depleted	universally depleted	RUXX	small nuclear ribonucleoprotein
K04797	-0.647819	1.94207e-05	0.000515998	depleted	universally depleted	pfdA	prefoldin alpha subunit
K04798	-0.537936	0.00406566	0.0199419	depleted	universally depleted	pfdB	prefoldin beta subunit
K04799	-0.399731	0.00251966	0.0140619	depleted	universally depleted	FEN1	flap endonuclease-1 [EC:3.-.-.-]
K04800	-0.702938	1.59014e-05	0.00044266	depleted	universally depleted	rfcL	replication factor C large subunit
K04801	-0.597179	3.75711e-05	0.000814553	depleted	universally depleted	rfcS	replication factor C small subunit
K04802	-0.494159	0.00641849	0.0284011	depleted	universally depleted	PCNA	proliferating cell nuclear antigen
K04954	-1.35902	0.0081064	0.0336727	depleted	N.A.	HCN1	hyperpolarization activated cyclic nucleotide-gated potassium channel 1
K04977	-0.703943	0.00163846	0.0102582	depleted	universally depleted	TRPM2	transient receptor potential cation channel subfamily M member 2 [EC:3.6.1.13]
K05275	-0.141594	0.000336371	0.00350906	depleted	universally depleted	E1.1.1.65	pyridoxine 4-dehydrogenase [EC:1.1.1.65]
K05281	-0.239361	3.34077e-05	0.000750804	depleted	universally depleted	E1.3.1.45	2'-hydroxyisoflavone reductase [EC:1.3.1.45]
K05284	-0.490613	0.0041301	0.0201732	depleted	universally depleted	PIGM	phosphatidylinositol glycan, class M [EC:2.4.1.-]
K05299	-0.276071	0.00271989	0.0147695	depleted	universally depleted	fdhA	formate dehydrogenase alpha subunit [EC:1.2.1.43]
K05342	-0.294634	0.000913595	0.00682213	depleted	universally depleted	E2.4.1.64	alpha,alpha-trehalose phosphorylase [EC:2.4.1.64]
K05343	-0.18923	0.000104926	0.00161671	depleted	universally depleted	treS	maltose alpha-D-glucosyltransferase / alpha-amylase [EC:5.4.99.16 3.2.1.1]
K05350	-0.168744	0.00200131	0.0118374	depleted	universally depleted	bglB	beta-glucosidase [EC:3.2.1.21]
K05364	-0.317072	0.000137932	0.00197389	depleted	universally depleted	E2.4.1.129	peptidoglycan glycosyltransferase [EC:2.4.1.129]
K05366	-0.133971	0.000374699	0.0037577	depleted	universally depleted	mrcA	penicillin-binding protein 1A [EC:2.4.1.- 3.4.-.-]
K05515	-0.170727	0.000627647	0.00522546	depleted	universally depleted	mrdA	penicillin-binding protein 2
K05520	-0.178795	0.000184557	0.00233897	depleted	universally depleted	pfpI	protease I [EC:3.5.1.124]
K05522	-0.198795	0.00581974	0.0262801	depleted	universally depleted	nei	endonuclease VIII [EC:3.2.2.- 4.2.99.18]
K05525	-0.304429	0.00187998	0.0113207	depleted	universally depleted	linC	linalool 8-monooxygenase [EC:1.14.13.151]
K05540	-0.0862794	0.00149178	0.00968824	depleted	universally depleted	dusB	tRNA-dihydrouridine synthase B [EC:1.-.-.-]
K05558	-0.434643	0.00259873	0.0143097	depleted	universally depleted	K05558	pyridoxamine 5'-phosphate oxidase family protein
K05567	-0.242875	0.00987082	0.0391078	depleted	universally depleted	mnhC	multicomponent Na+:H+ antiporter subunit C
K05568	-0.219311	0.0019197	0.0115063	depleted	universally depleted	mnhD	multicomponent Na+:H+ antiporter subunit D
K05571	-0.198604	0.00755969	0.0320568	depleted	universally depleted	mnhG	multicomponent Na+:H+ antiporter subunit G
K05572	-1.31814	0.00688824	0.0299346	depleted	universally depleted	ndhA	NAD(P)H-quinone oxidoreductase subunit 1 [EC:1.6.5.3]
K05573	-0.739082	0.0077756	0.0327181	depleted	universally depleted	ndhB	NAD(P)H-quinone oxidoreductase subunit 2 [EC:1.6.5.3]
K05575	-1.16963	8.45056e-06	0.000284733	depleted	universally depleted	ndhD	NAD(P)H-quinone oxidoreductase subunit 4 [EC:1.6.5.3]
K05576	-0.521501	0.000357494	0.00365133	depleted	universally depleted	ndhE	NAD(P)H-quinone oxidoreductase subunit 4L [EC:1.6.5.3]
K05578	-0.806166	3.88507e-06	0.000163005	depleted	universally depleted	ndhG	NAD(P)H-quinone oxidoreductase subunit 6 [EC:1.6.5.3]
K05579	-0.760104	0.00759215	0.0321433	depleted	universally depleted	ndhH	NAD(P)H-quinone oxidoreductase subunit H [EC:1.6.5.3]
K05580	-0.448233	0.00576173	0.0261497	depleted	universally depleted	ndhI	NAD(P)H-quinone oxidoreductase subunit I [EC:1.6.5.3]
K05581	-1.62366	1.3102e-05	0.0003811	depleted	universally depleted	ndhJ	NAD(P)H-quinone oxidoreductase subunit J [EC:1.6.5.3]
K05582	-1.38247	0.00182671	0.0111088	depleted	universally depleted	ndhK	NAD(P)H-quinone oxidoreductase subunit K [EC:1.6.5.3]
K05587	-0.300354	0.0135524	0.0499557	depleted	universally depleted	hoxF	bidirectional [NiFe] hydrogenase diaphorase subunit [EC:1.6.5.3]
K05606	-0.181268	0.00592418	0.0265768	depleted	universally depleted	MCEE	methylmalonyl-CoA/ethylmalonyl-CoA epimerase [EC:5.1.99.1]
K05710	-0.24454	0.000830449	0.006381	depleted	universally depleted	hcaC	3-phenylpropionate/trans-cinnamate dioxygenase ferredoxin component
K05715	-0.654441	0.000519556	0.00464731	depleted	universally depleted	2PGK	2-phosphoglycerate kinase [EC:2.7.2.-]
K05716	-0.705193	1.27409e-05	0.000375278	depleted	universally depleted	CPGS	cyclic 2,3-diphosphoglycerate synthetase [EC:4.6.1.-]
K05769	-0.596092	0.0025413	0.0141218	depleted	universally depleted	ARHGEF4_29	Rho guanine nucleotide exchange factor 4/29
K05827	-0.369953	0.000821531	0.00633752	depleted	universally depleted	lysX	[lysine-biosynthesis-protein LysW]---L-2-aminoadipate ligase [EC:6.3.2.43]
K05837	-0.132977	0.000297559	0.00321364	depleted	universally depleted	rodA	rod shape determining protein RodA
K05845	-0.29719	0.00193007	0.0115448	depleted	universally depleted	opuC	osmoprotectant transport system substrate-binding protein
K05846	-0.140018	0.00162068	0.0101999	depleted	universally depleted	opuBD	osmoprotectant transport system permease protein
K05847	-0.156117	0.00670683	0.0292913	depleted	universally depleted	opuA	osmoprotectant transport system ATP-binding protein
K05896	-0.134475	0.00012661	0.00186143	depleted	universally depleted	scpA	segregation and condensation protein A
K05947	-0.481345	0.00471893	0.0223383	depleted	universally depleted	E2.4.1.217	mannosyl-3-phosphoglycerate synthase [EC:2.4.1.217]
K05956	-0.314067	0.0135488	0.0499557	depleted	universally depleted	RABGGTB	geranylgeranyl transferase type-2 subunit beta [EC:2.5.1.60]
K05979	-0.299529	5.60707e-05	0.00106162	depleted	universally depleted	comB	2-phosphosulfolactate phosphatase [EC:3.1.3.71]
K05982	-0.369888	1.73302e-05	0.000473394	depleted	universally depleted	E3.1.21.7	deoxyribonuclease V [EC:3.1.21.7]
K05991	-0.344791	0.000139875	0.00198363	depleted	universally depleted	E3.2.1.123	endoglycosylceramidase [EC:3.2.1.123]
K05994	-0.17178	0.00868247	0.0353852	depleted	universally depleted	E3.4.11.10	bacterial leucyl aminopeptidase [EC:3.4.11.10]
K05995	-0.200794	0.0083955	0.0345415	depleted	universally depleted	pepE	dipeptidase E [EC:3.4.13.21]
K06001	-0.470763	0.000102787	0.00160281	depleted	universally depleted	trpB	tryptophan synthase beta chain [EC:4.2.1.20]
K06013	-0.223144	0.000153021	0.00207058	depleted	universally depleted	STE24	STE24 endopeptidase [EC:3.4.24.84]
K06019	-0.440923	3.8225e-05	0.000825659	depleted	universally depleted	ppaX	pyrophosphatase PpaX [EC:3.6.1.1]
K06044	-0.196667	6.7182e-05	0.00118909	depleted	universally depleted	treY	(1->4)-alpha-D-glucan 1-alpha-D-glucosylmutase [EC:5.4.99.15]
K06072	-0.287716	0.00937576	0.0376191	depleted	universally depleted	DOHH	deoxyhypusine monooxygenase [EC:1.14.99.29]
K06118	-0.368151	0.00504047	0.0235357	depleted	universally depleted	SQD1	UDP-sulfoquinovose synthase [EC:3.13.1.1]
K06119	-0.306356	0.000159393	0.00214093	depleted	universally depleted	SQD2	sulfoquinovosyltransferase [EC:2.4.1.-]
K06147	-0.145205	0.000251819	0.00289097	depleted	universally depleted	ABCB-BAC	ATP-binding cassette, subfamily B, bacterial
K06153	-0.086393	0.00625497	0.0278147	depleted	universally depleted	bacA	undecaprenyl-diphosphatase [EC:3.6.1.27]
K06154	-0.509828	0.00140234	0.00926734	depleted	universally depleted	lysM	Lrp/AsnC family transcriptional regulator, involved in the regulation of lysine biosynthesis
K06158	-0.0974745	0.00169907	0.0105583	depleted	universally depleted	ABCF3	ATP-binding cassette, subfamily F, member 3
K06168	-0.145747	7.08587e-05	0.0012299	depleted	universally depleted	miaB	tRNA-2-methylthio-N6-dimethylallyladenosine synthase [EC:2.8.4.3]
K06173	-0.0915103	0.00928468	0.0373436	depleted	universally depleted	truA	tRNA pseudouridine38-40 synthase [EC:5.4.99.12]
K06174	-0.542893	9.73196e-05	0.00154021	depleted	universally depleted	ABCE1	ATP-binding cassette, sub-family E, member 1
K06187	-0.0924651	0.00925906	0.0372792	depleted	universally depleted	recR	recombination protein RecR
K06196	-0.155781	0.00161041	0.0101728	depleted	universally depleted	ccdA	cytochrome c-type biogenesis protein
K06207	-0.109469	0.00271181	0.0147527	depleted	universally depleted	typA	GTP-binding protein
K06208	-0.465433	5.86062e-06	0.000221943	depleted	universally depleted	aroH	chorismate mutase [EC:5.4.99.5]
K06215	-0.39574	0.000255927	0.00292373	depleted	universally depleted	pdxS	pyridoxal 5'-phosphate synthase pdxS subunit [EC:4.3.3.6]
K06281	-0.353939	0.000401084	0.00391812	depleted	universally depleted	hyaB	hydrogenase large subunit [EC:1.12.99.6]
K06282	-0.34733	0.000689021	0.00555791	depleted	universally depleted	hyaA	hydrogenase small subunit [EC:1.12.99.6]
K06346	-0.259952	0.00236166	0.0134061	depleted	universally depleted	jag	spoIIIJ-associated protein
K06378	-0.323526	0.000534484	0.00474069	depleted	universally depleted	spoIIAA	stage II sporulation protein AA (anti-sigma F factor antagonist)
K06379	-0.28843	0.0131983	0.0489801	depleted	universally depleted	spoIIAB	stage II sporulation protein AB (anti-sigma F factor) [EC:2.7.11.1]
K06381	-0.315736	0.000365303	0.00368909	depleted	universally depleted	spoIID	stage II sporulation protein D
K06402	-0.299168	0.000298194	0.00321454	depleted	universally depleted	spoIVFB	stage IV sporulation protein FB [EC:3.4.24.-]
K06409	-0.241781	0.00802596	0.0334339	depleted	universally depleted	spoVB	stage V sporulation protein B
K06442	-0.176911	0.00116493	0.00810241	depleted	universally depleted	tlyA	23S rRNA (cytidine1920-2'-O)/16S rRNA (cytidine1409-2'-O)-methyltransferase [EC:2.1.1.226 2.1.1.227]
K06863	-0.567839	0.000493362	0.00450633	depleted	universally depleted	purP	5-formaminoimidazole-4-carboxamide-1-(beta)-D-ribofuranosyl 5'-monophosphate synthetase [EC:6.3.4.23]
K06864	-0.256871	0.00228867	0.0130987	depleted	universally depleted	larE	pyridinium-3,5-biscarboxylic acid mononucleotide sulfurtransferase
K06869	-0.697208	4.43548e-05	0.000907078	depleted	universally depleted	K06869	uncharacterized protein
K06875	-0.604159	0.000821457	0.00633752	depleted	universally depleted	PDCD5	programmed cell death protein 5
K06877	-0.186839	0.00535184	0.024654	depleted	universally depleted	K06877	DEAD/DEAH box helicase domain-containing protein
K06880	-0.301156	6.58315e-06	0.000241465	depleted	universally depleted	ereA_B	erythromycin esterase [EC:3.1.1.-]
K06881	-0.268567	0.000261692	0.00295486	depleted	universally depleted	nrnA	bifunctional oligoribonuclease and PAP phosphatase NrnA [EC:3.1.3.7 3.1.13.3]
K06888	-0.199145	0.00131199	0.00879992	depleted	universally depleted	K06888	uncharacterized protein
K06893	-0.167253	0.0133127	0.0492688	depleted	universally depleted	K06893	uncharacterized protein
K06897	-0.22054	0.00531824	0.0245379	depleted	universally depleted	K06897	7,8-dihydropterin-6-yl-methyl-4-(beta-D-ribofuranosyl)aminobenzene 5'-phosphate synthase [EC:2.5.1.105]
K06898	-0.251486	0.00198832	0.0117665	depleted	universally depleted	larB	nicotinic acid adenine dinucleotide carboxylase/hydrolase
K06924	-0.601906	0.00217566	0.0125691	depleted	universally depleted	K06924	uncharacterized protein
K06929	-0.170302	0.000395982	0.00389654	depleted	universally depleted	K06929	uncharacterized protein
K06931	-0.428642	0.00879368	0.0357385	depleted	universally depleted	K06931	uncharacterized protein
K06932	-0.512009	0.00126171	0.00856612	depleted	universally depleted	tiaS	tRNA(Ile2)-agmatinylcytidine synthase [EC:6.3.4.22]
K06941	-0.123023	0.00510795	0.0237841	depleted	universally depleted	rlmN	23S rRNA (adenine2503-C2)-methyltransferase [EC:2.1.1.192]
K06942	-0.148963	6.29537e-06	0.00023535	depleted	universally depleted	ychF	ribosome-binding ATPase
K06944	-0.451416	0.00234101	0.01332	depleted	universally depleted	K06944	uncharacterized protein
K06947	-0.536086	0.00147465	0.0095877	depleted	universally depleted	GRC3	polynucleotide 5'-hydroxyl-kinase GRC3/NOL9 [EC:2.7.1.-]
K06951	-0.393915	0.000103567	0.00161025	depleted	universally depleted	K06951	uncharacterized protein
K06961	-0.539001	0.000256237	0.00292441	depleted	universally depleted	KRR1	ribosomal RNA assembly protein
K06962	-0.253563	0.0121741	0.0460137	depleted	universally depleted	K06962	uncharacterized protein
K06963	-0.560434	0.000650203	0.00535213	depleted	universally depleted	TAN1	tRNA acetyltransferase TAN1
K06965	-0.599585	9.40546e-05	0.00150076	depleted	universally depleted	PELO	protein pelota
K06978	-0.147865	0.010416	0.0407831	depleted	universally depleted	K06978	uncharacterized protein
K06981	-0.5353	5.62992e-05	0.00106162	depleted	universally depleted	ipk	isopentenyl phosphate kinase [EC:2.7.4.26]
K06982	-0.607658	0.000173622	0.00224018	depleted	universally depleted	pok	pantoate kinase [EC:2.7.1.169]
K06988	-0.222865	0.000143648	0.0020042	depleted	universally depleted	fno	8-hydroxy-5-deazaflavin:NADPH oxidoreductase [EC:1.5.1.40]
K06994	-0.35785	0.00307841	0.0162211	depleted	universally depleted	K06994	putative drug exporter of the RND superfamily
K06996	-0.143039	0.0132736	0.0491814	depleted	universally depleted	K06996	uncharacterized protein
K06997	-0.0999638	0.00207394	0.0121316	depleted	universally depleted	yggS	PLP dependent protein
K07005	-0.220268	0.00249663	0.0139802	depleted	universally depleted	K07005	uncharacterized protein
K07009	-0.448441	0.00151756	0.00975751	depleted	universally depleted	K07009	uncharacterized protein
K07010	-0.115452	0.00291994	0.0155873	depleted	universally depleted	K07010	putative glutamine amidotransferase
K07013	-0.624002	7.19382e-10	2.79696e-07	depleted	universally depleted	K07013	uncharacterized protein
K07024	-0.0715979	0.00669085	0.0292402	depleted	universally depleted	SPP	sucrose-6-phosphatase&#160 [EC:3.1.3.24]
K07025	-0.117645	0.00826631	0.0341162	depleted	universally depleted	K07025	putative hydrolase of the HAD superfamily
K07027	-0.19937	0.000267836	0.003001	depleted	universally depleted	K07027	glycosyltransferase 2 family protein
K07029	-0.269889	2.69355e-05	0.000646793	depleted	universally depleted	dagK	diacylglycerol kinase (ATP) [EC:2.7.1.107]
K07030	-0.355104	0.000245194	0.00283694	depleted	universally depleted	K07030	uncharacterized protein
K07031	-0.207919	0.00280103	0.0150976	depleted	universally depleted	hddA	D-glycero-alpha-D-manno-heptose-7-phosphate kinase [EC:2.7.1.168]
K07037	-0.290137	0.00391353	0.0193997	depleted	universally depleted	K07037	uncharacterized protein
K07040	-0.124282	0.00197501	0.0117234	depleted	universally depleted	K07040	uncharacterized protein
K07041	-0.502573	0.000170412	0.0022184	depleted	universally depleted	K07041	uncharacterized protein
K07042	-0.127751	0.00129603	0.00872797	depleted	universally depleted	ybeY	probable rRNA maturation factor
K07049	-1.41171	0.00486723	0.0228917	depleted	N.A.	K07049	TatD-related deoxyribonuclease
K07052	-0.151712	0.00150223	0.00971822	depleted	universally depleted	K07052	uncharacterized protein
K07053	-0.231213	0.000506531	0.00458001	depleted	universally depleted	E3.1.3.97	3',5'-nucleoside bisphosphate phosphatase [EC:3.1.3.97]
K07058	-0.198934	4.80828e-06	0.000190761	depleted	universally depleted	K07058	membrane protein
K07059	-0.175738	0.00800217	0.0333586	depleted	universally depleted	K07059	uncharacterized protein
K07060	-0.585398	0.000488526	0.00447289	depleted	universally depleted	nob1	endoribonuclease Nob1 [EC:3.1.-.-]
K07067	-0.382384	0.00126802	0.00858898	depleted	universally depleted	disA	diadenylate cyclase [EC:2.7.7.85]
K07079	-0.21675	0.00195478	0.0116567	depleted	universally depleted	K07079	uncharacterized protein
K07082	-0.0843313	0.0102673	0.0403495	depleted	universally depleted	K07082	UPF0755 protein
K07095	-0.207129	0.000526017	0.00468356	depleted	universally depleted	K07095	uncharacterized protein
K07096	-0.405846	3.62298e-05	0.000792841	depleted	universally depleted	K07096	uncharacterized protein
K07098	-0.126731	0.000144859	0.00201536	depleted	universally depleted	K07098	uncharacterized protein
K07103	-1.55157	0.0015987	0.0101363	depleted	N.A.	K07103	uncharacterized protein
K07104	-0.175549	0.000708875	0.00567879	depleted	universally depleted	catE	catechol 2,3-dioxygenase [EC:1.13.11.2]
K07106	-0.124215	0.0104857	0.0410008	depleted	universally depleted	murQ	N-acetylmuramic acid 6-phosphate etherase [EC:4.2.1.126]
K07108	-0.648527	0.00253108	0.0140986	depleted	universally depleted	K07108	uncharacterized protein
K07124	-0.118603	0.000250811	0.00288507	depleted	universally depleted	K07124	uncharacterized protein
K07129	-1.22002	1.88037e-05	0.00050476	depleted	universally depleted	K07129	uncharacterized protein
K07130	-0.143707	0.00838268	0.0345415	depleted	universally depleted	kynB	arylformamidase [EC:3.5.1.9]
K07140	-0.111629	0.00639513	0.0283084	depleted	universally depleted	K07140	uncharacterized protein
K07142	-0.562719	0.000136525	0.0019587	depleted	universally depleted	mptE	2-amino-4-hydroxy-6-hydroxymethyldihydropteridine diphosphokinase [EC:2.7.6.3]
K07147	-0.136922	0.0100441	0.0396462	depleted	universally depleted	msrP	methionine sulfoxide reductase catalytic subunit [EC:1.8.-.-]
K07149	-0.254569	0.00353873	0.0180244	depleted	universally depleted	K07149	uncharacterized protein
K07150	-0.362115	0.00235632	0.0133938	depleted	universally depleted	K07150	uncharacterized protein
K07151	-0.259131	0.0127548	0.047668	depleted	universally depleted	STT3	dolichyl-diphosphooligosaccharide--protein glycosyltransferase [EC:2.4.99.18]
K07155	-0.276084	0.00328613	0.0170429	depleted	universally depleted	qodI	quercetin 2,3-dioxygenase [EC:1.13.11.24]
K07158	-0.623172	0.000359502	0.00365583	depleted	universally depleted	K07158	uncharacterized protein
K07159	-0.425555	0.000686562	0.00554454	depleted	universally depleted	K07159	uncharacterized protein
K07161	-0.19862	0.00210984	0.01228	depleted	universally depleted	K07161	uncharacterized protein
K07164	-0.151061	0.00712948	0.030696	depleted	universally depleted	K07164	uncharacterized protein
K07176	-0.648735	0.00105698	0.00757409	depleted	universally depleted	K07176	putative serine/threonine protein kinase
K07177	-0.328994	0.00680662	0.0296794	depleted	universally depleted	K07177	Lon-like protease
K07214	-0.15751	0.0112522	0.0433982	depleted	universally depleted	fes	enterochelin esterase and related enzymes
K07217	-0.125159	0.000146098	0.00201667	depleted	universally depleted	K07217	Mn-containing catalase
K07220	-0.173792	5.81144e-05	0.00107595	depleted	universally depleted	K07220	uncharacterized protein
K07238	-0.263299	0.0006068	0.00513622	depleted	universally depleted	TC.ZIP	zinc transporter, ZIP family
K07241	-0.234869	0.00687027	0.0298997	depleted	universally depleted	nixA	high-affinity nickel-transport protein
K07250	-0.261118	0.00287549	0.0153993	depleted	universally depleted	gabT	4-aminobutyrate aminotransferase / (S)-3-amino-2-methylpropionate transaminase [EC:2.6.1.19 2.6.1.22]
K07254	-0.6187	0.000388964	0.00385159	depleted	universally depleted	atrm56	tRNA (cytidine56-2'-O)-methyltransferase [EC:2.1.1.206]
K07258	-0.198984	0.00126718	0.00858823	depleted	universally depleted	dacC	D-alanyl-D-alanine carboxypeptidase (penicillin-binding protein 5/6) [EC:3.4.16.4]
K07259	-0.160422	0.000220558	0.00265215	depleted	universally depleted	dacB	D-alanyl-D-alanine carboxypeptidase / D-alanyl-D-alanine-endopeptidase (penicillin-binding protein 4) [EC:3.4.16.4 3.4.21.-]
K07282	-0.229068	0.00347772	0.0177757	depleted	universally depleted	capA	gamma-polyglutamate biosynthesis protein CapA
K07284	-0.243463	0.000479408	0.00441343	depleted	universally depleted	srtA	sortase A [EC:3.4.22.70]
K07300	-0.170602	0.000646328	0.00532775	depleted	universally depleted	chaA	Ca2+:H+ antiporter
K07301	-0.254995	0.00149044	0.00968494	depleted	universally depleted	yrbG	cation:H+ antiporter
K07315	-0.20456	0.00105234	0.0075535	depleted	universally depleted	rsbU_P	phosphoserine phosphatase RsbU/P [EC:3.1.3.3]
K07321	-0.441857	0.00449997	0.0215025	depleted	universally depleted	cooC	CO dehydrogenase maturation factor
K07328	-0.945851	0.000767501	0.00602444	depleted	universally depleted	flaE-A	archaeal flagellar protein FlaE
K07332	-0.567916	0.000459119	0.00428071	depleted	universally depleted	flaI-A	archaeal flagellar protein FlaI
K07333	-0.704003	0.00185653	0.0112549	depleted	universally depleted	flaJ-A	archaeal flagellar protein FlaJ
K07335	-0.302415	4.28858e-05	0.000890269	depleted	universally depleted	bmpA	basic membrane protein A and related proteins
K07358	-0.46096	0.00537255	0.0247297	depleted	universally depleted	fimE	type 1 fimbriae regulatory protein FimE
K07376	-0.310851	0.00434134	0.0209853	depleted	universally depleted	PRKG1	cGMP-dependent protein kinase 1 [EC:2.7.11.12]
K07398	-0.534956	0.00356428	0.0181231	depleted	universally depleted	K07398	conserved protein with predicted RNA binding PUA domain
K07406	-0.285018	0.000876204	0.00663639	depleted	universally depleted	melA	alpha-galactosidase [EC:3.2.1.22]
K07427	-0.217438	0.00565117	0.0257918	depleted	universally depleted	CYP4V	cytochrome P450 family 4 subfamily V
K07437	-0.621107	0.00404689	0.0198955	depleted	universally depleted	CYP26A	cytochrome P450 family 26 subfamily A
K07441	-0.403002	0.00495757	0.0232136	depleted	universally depleted	ALG14	beta-1,4-N-acetylglucosaminyltransferase [EC:2.4.1.141]
K07442	-0.219282	0.00575938	0.0261492	depleted	universally depleted	TRM61	tRNA (adenine57-N1/adenine58-N1)-methyltransferase catalytic subunit [EC:2.1.1.219 2.1.1.220]
K07462	-0.0979226	0.00106008	0.00758573	depleted	universally depleted	recJ	single-stranded-DNA-specific exonuclease [EC:3.1.-.-]
K07463	-0.663383	2.69449e-05	0.000646793	depleted	universally depleted	K07463	archaea-specific RecJ-like exonuclease
K07477	-0.460349	0.00150088	0.00971822	depleted	universally depleted	K07477	translin
K07478	-0.138314	8.01006e-05	0.00134238	depleted	universally depleted	ycaJ	putative ATPase
K07499	-0.242298	0.0120665	0.0456961	depleted	universally depleted	K07499	putative transposase
K07503	-0.304945	0.00660963	0.0290157	depleted	universally depleted	nucS	endonuclease [EC:3.1.-.-]
K07533	-0.338953	0.00137957	0.00913757	depleted	universally depleted	prsA	foldase protein PrsA [EC:5.2.1.8]
K07542	-0.350704	0.000998909	0.00728205	depleted	universally depleted	PIGV	phosphatidylinositol glycan, class V [EC:2.4.1.-]
K07557	-1.26305	0.0127056	0.0475297	depleted	universally depleted	tgtA2	archaeosine synthase [EC:2.6.1.97]
K07558	-0.65663	0.00024487	0.00283675	depleted	universally depleted	K07558	tRNA nucleotidyltransferase (CCA-adding enzyme) [EC:2.7.7.72]
K07560	-0.172621	0.0015683	0.0100138	depleted	universally depleted	dtd	D-tyrosyl-tRNA(Tyr) deacylase [EC:3.1.-.-]
K07561	-0.547415	0.000211356	0.0025738	depleted	universally depleted	DPH1	2-(3-amino-3-carboxypropyl)histidine synthase [EC:2.5.1.108]
K07565	-0.518728	0.00308785	0.0162457	depleted	universally depleted	NIP7	60S ribosome subunit biogenesis protein NIP7
K07569	-0.733181	0.000364697	0.00368616	depleted	universally depleted	gar1	RNA-binding protein
K07572	-0.724127	2.90682e-05	0.000680316	depleted	universally depleted	K07572	putative nucleotide binding protein
K07573	-0.649153	1.47879e-08	3.23668e-06	depleted	universally depleted	CSL4	exosome complex component CSL4
K07575	-0.524024	0.00258933	0.0142901	depleted	universally depleted	K07575	PUA domain protein
K07581	-0.499264	0.00112593	0.0079138	depleted	universally depleted	K07581	RNA-binding protein
K07583	-0.493737	0.00151834	0.00975751	depleted	universally depleted	PUS10	tRNA pseudouridine synthase 10 [EC:5.4.99.25]
K07588	-0.219464	0.000213246	0.00258555	depleted	universally depleted	argK	LAO/AO transport system kinase [EC:2.7.-.-]
K07606	-10.7548	0.000244908	0.00283675	depleted	N.A.	VIM	vimentin
K07609	-0.929342	0.000722517	0.00578013	depleted	universally depleted	NES	nestin
K07636	-0.227939	0.0020276	0.0119384	depleted	universally depleted	phoR	two-component system, OmpR family, phosphate regulon sensor histidine kinase PhoR [EC:2.7.13.3]
K07642	-0.27354	6.46306e-05	0.00115799	depleted	universally depleted	baeS	two-component system, OmpR family, sensor histidine kinase BaeS [EC:2.7.13.3]
K07650	-0.588997	0.0078512	0.0329175	depleted	universally depleted	cssS	two-component system, OmpR family, sensor histidine kinase CssS [EC:2.7.13.3]
K07651	-0.39871	0.000152571	0.00206929	depleted	universally depleted	resE	two-component system, OmpR family, sensor histidine kinase ResE [EC:2.7.13.3]
K07653	-0.323206	0.00111077	0.00785213	depleted	universally depleted	mprB	two-component system, OmpR family, sensor histidine kinase MprB [EC:2.7.13.3]
K07658	-0.170884	0.00747885	0.0318254	depleted	universally depleted	phoB1	two-component system, OmpR family, alkaline phosphatase synthesis response regulator PhoP
K07668	-0.182845	0.0020904	0.0121973	depleted	universally depleted	vicR	two-component system, OmpR family, response regulator VicR
K07669	-0.315846	0.000127034	0.00186146	depleted	universally depleted	mprA	two-component system, OmpR family, response regulator MprA
K07670	-0.223653	0.000140829	0.00198363	depleted	universally depleted	mtrA	two-component system, OmpR family, response regulator MtrA
K07673	-0.182496	0.00302359	0.0160087	depleted	universally depleted	narX	two-component system, NarL family, nitrate/nitrite sensor histidine kinase NarX [EC:2.7.13.3]
K07675	-0.180269	0.000100971	0.00158169	depleted	universally depleted	uhpB	two-component system, NarL family, sensor histidine kinase UhpB [EC:2.7.13.3]
K07682	-0.270441	0.00576441	0.0261517	depleted	universally depleted	devS	two-component system, NarL family, sensor histidine kinase DevS [EC:2.7.13.3]
K07684	-0.173458	0.00208925	0.0121967	depleted	universally depleted	narL	two-component system, NarL family, nitrate/nitrite response regulator NarL
K07692	-0.244901	0.000508377	0.00458601	depleted	universally depleted	degU	two-component system, NarL family, response regulator DegU
K07693	-0.264076	0.000536083	0.00474069	depleted	universally depleted	desR	two-component system, NarL family, response regulator DesR
K07695	-0.260793	0.00112258	0.0079021	depleted	universally depleted	devR	two-component system, NarL family, response regulator DevR
K07696	-0.234805	9.63792e-05	0.00152948	depleted	universally depleted	nreC	two-component system, NarL family, response regulator NreC
K07721	-0.314253	0.0115839	0.0443747	depleted	universally depleted	K07721	ArsR family transcriptional regulator
K07728	-1.52952	0.000755886	0.00596332	depleted	N.A.	K07728	putative transcriptional regulator
K07731	-1.24393	1.98726e-07	2.34136e-05	depleted	universally depleted	K07731	putative transcriptional regulator
K07732	-0.533389	0.000645763	0.00532686	depleted	universally depleted	rfk	riboflavin kinase, archaea type [EC:2.7.1.161]
K07736	-0.215318	0.000113219	0.00171505	depleted	universally depleted	carD	CarD family transcriptional regulator
K07739	-0.413832	0.00255717	0.0141859	depleted	universally depleted	ELP3	elongator complex protein 3 [EC:2.3.1.48]
K07744	-0.42797	0.00803312	0.0334387	depleted	universally depleted	K07744	transcriptional regulator
K07748	-0.274858	0.00569517	0.0259385	depleted	universally depleted	E1.1.1.170	sterol-4alpha-carboxylate 3-dehydrogenase (decarboxylating) [EC:1.1.1.170]
K07755	-0.346957	0.000544961	0.00477493	depleted	universally depleted	AS3MT	arsenite methyltransferase [EC:2.1.1.137]
K07765	-0.562627	0.0107485	0.0418181	depleted	universally depleted	MBTPS2	S2P endopeptidase [EC:3.4.24.85]
K07768	-0.256864	0.000406926	0.00395283	depleted	universally depleted	senX3	two-component system, OmpR family, sensor histidine kinase SenX3 [EC:2.7.13.3]
K07769	-0.524442	0.000428158	0.00409347	depleted	universally depleted	nblS	two-component system, OmpR family, sensor histidine kinase NblS [EC:2.7.13.3]
K07775	-0.289987	0.00322481	0.0168141	depleted	universally depleted	resD	two-component system, OmpR family, response regulator ResD
K07776	-0.215828	0.0028429	0.0152739	depleted	universally depleted	regX3	two-component system, OmpR family, response regulator RegX3
K07777	-0.31689	0.000311261	0.0033186	depleted	universally depleted	degS	two-component system, NarL family, sensor histidine kinase DegS [EC:2.7.13.3]
K07778	-0.231325	0.00427259	0.0207302	depleted	universally depleted	desK	two-component system, NarL family, sensor histidine kinase DesK [EC:2.7.13.3]
K07785	-0.218881	0.00777255	0.0327171	depleted	universally depleted	nrsD	MFS transporter, NRE family, putaive nickel resistance protein
K07806	-0.294524	0.000554838	0.00482745	depleted	universally depleted	arnB	UDP-4-amino-4-deoxy-L-arabinose-oxoglutarate aminotransferase [EC:2.6.1.87]
K07809	-0.412453	0.000294492	0.0031955	depleted	universally depleted	HS3ST3	[heparan sulfate]-glucosamine 3-sulfotransferase 3 [EC:2.8.2.30]
K07814	-0.306377	4.0457e-05	0.000862688	depleted	universally depleted	K07814	putative two-component system response regulator
K07976	-0.986742	0.00662736	0.0290498	depleted	universally depleted	RAB	Rab family, other
K08059	-0.482104	0.00322617	0.0168141	depleted	universally depleted	IFI30	interferon, gamma-inducible protein 30
K08070	-0.307471	0.000380063	0.00377925	depleted	universally depleted	E1.3.1.74	2-alkenal reductase [EC:1.3.1.74]
K08073	-0.288742	0.00274402	0.0148521	depleted	universally depleted	PNKP	bifunctional polynucleotide phosphatase/kinase [EC:3.1.3.32 2.7.1.78]
K08096	-0.581645	8.89293e-05	0.00145276	depleted	universally depleted	gch3	GTP cyclohydrolase IIa [EC:3.5.4.29]
K08097	-0.361665	0.000700587	0.00563173	depleted	universally depleted	comA	phosphosulfolactate synthase [EC:4.4.1.19]
K08100	-0.143127	0.00414874	0.0202557	depleted	universally depleted	E1.3.3.5	bilirubin oxidase [EC:1.3.3.5]
K08104	-0.470791	0.00266663	0.0145684	depleted	universally depleted	HS3ST5	[heparan sulfate]-glucosamine 3-sulfotransferase 5 [EC:2.8.2.23]
K08106	-0.442409	0.000177236	0.00227173	depleted	universally depleted	CHST15	N-acetylgalactosamine 4-sulfate 6-O-sulfotransferase [EC:2.8.2.33]
K08143	-0.42884	0.00447047	0.0213791	depleted	universally depleted	SLC2A5	MFS transporter, SP family, solute carrier family 2 (facilitated glucose/fructose transporter), member 5
K08153	-0.193223	0.00489826	0.0230098	depleted	universally depleted	blt	MFS transporter, DHA1 family, multidrug resistance protein
K08167	-0.167894	0.0133141	0.0492688	depleted	universally depleted	smvA	MFS transporter, DHA2 family, multidrug resistance protein
K08168	-0.16011	0.00775812	0.0326799	depleted	universally depleted	tetB	MFS transporter, DHA2 family, metal-tetracycline-proton antiporter
K08170	-0.247115	0.00877043	0.0356813	depleted	universally depleted	norB	MFS transporter, DHA2 family, multidrug resistance protein
K08217	-0.306816	9.17729e-05	0.00148135	depleted	universally depleted	mef	MFS transporter, DHA3 family, macrolide efflux protein
K08225	-0.18343	0.00160385	0.0101558	depleted	universally depleted	entS	MFS transporter, ENTS family, enterobactin (siderophore) exporter
K08235	-0.660859	0.00242477	0.0136961	depleted	universally depleted	E2.4.1.207	xyloglucan:xyloglucosyl transferase [EC:2.4.1.207]
K08256	-0.296469	0.00030816	0.00329458	depleted	universally depleted	pimA	phosphatidyl-myo-inositol alpha-mannosyltransferase [EC:2.4.1.345]
K08279	-0.293663	0.0119361	0.0453481	depleted	universally depleted	caiE	carnitine operon protein CaiE
K08281	-0.132731	0.0114207	0.043906	depleted	universally depleted	pncA	nicotinamidase/pyrazinamidase [EC:3.5.1.19 3.5.1.-]
K08282	-0.188332	0.00732995	0.0313289	depleted	universally depleted	E2.7.11.1	non-specific serine/threonine protein kinase [EC:2.7.11.1]
K08301	-0.13431	0.00847047	0.0347519	depleted	universally depleted	rng	ribonuclease G [EC:3.1.26.-]
K08372	-0.330409	0.000206355	0.00253895	depleted	universally depleted	pepD	putative serine protease PepD [EC:3.4.21.-]
K08482	-0.185685	0.000227424	0.00270404	depleted	universally depleted	kaiC	circadian clock protein KaiC
K08651	-0.19879	0.00322307	0.016813	depleted	universally depleted	E3.4.21.66	thermitase [EC:3.4.21.66]
K08656	-0.965348	0.0104899	0.0410034	depleted	universally depleted	DPP9	dipeptidyl-peptidase 9 [EC:3.4.14.5]
K08681	-0.359659	0.000478261	0.00441135	depleted	universally depleted	pdxT	5'-phosphate synthase pdxT subunit [EC:4.3.3.6]
K08691	-0.193417	0.00762399	0.0322313	depleted	universally depleted	mcl	malyl-CoA/(S)-citramalyl-CoA lyase [EC:4.1.3.24 4.1.3.25]
K08693	-0.305751	0.00780625	0.0327998	depleted	universally depleted	yfkN	2',3'-cyclic-nucleotide 2'-phosphodiesterase / 3'-nucleotidase / 5'-nucleotidase [EC:3.1.4.16 3.1.3.6 3.1.3.5]
K08849	-0.199555	0.00606668	0.0271326	depleted	universally depleted	MLKL	mixed lineage kinase domain-like [EC:2.7.11.1]
K08851	-0.713361	3.30841e-06	0.000148994	depleted	universally depleted	TP53RK	TP53 regulating kinase and related kinases [EC:2.7.11.1]
K08963	-0.144992	0.00581668	0.0262801	depleted	universally depleted	mtnA	methylthioribose-1-phosphate isomerase [EC:5.3.1.23]
K08969	-0.566957	0.00269275	0.0146973	depleted	universally depleted	mtnE	aminotransferase [EC:2.6.1.-]
K08972	-0.245147	0.00254085	0.0141218	depleted	universally depleted	K08972	putative membrane protein
K08975	-0.575091	0.00127947	0.00864144	depleted	universally depleted	K08975	putative membrane protein
K08977	-0.114694	0.00920545	0.0371274	depleted	universally depleted	cruF	bisanhydrobacterioruberin hydratase [EC:4.2.1.161]
K08979	-0.724964	7.91828e-06	0.000274062	depleted	universally depleted	K08979	putative membrane protein
K08980	-0.904971	0.0026232	0.0143808	depleted	universally depleted	K08980	putative membrane protein
K08999	-0.259722	0.00083218	0.00639009	depleted	universally depleted	K08999	uncharacterized protein
K09002	-0.598007	0.0070513	0.0304503	depleted	universally depleted	csm3	CRISPR-associated protein Csm3
K09003	-0.189677	0.000569125	0.00493185	depleted	universally depleted	K09003	uncharacterized protein
K09012	-0.226619	0.000637911	0.00527874	depleted	universally depleted	sufR	DeoR family transcriptional regulator, suf operon transcriptional repressor
K09013	-0.234703	0.000147646	0.00202692	depleted	universally depleted	sufC	Fe-S cluster assembly ATP-binding protein
K09014	-0.193712	0.000343262	0.00355578	depleted	universally depleted	sufB	Fe-S cluster assembly protein SufB
K09015	-0.166655	0.000327184	0.00344466	depleted	universally depleted	sufD	Fe-S cluster assembly protein SufD
K09023	-0.208421	0.000422156	0.00404937	depleted	universally depleted	rutD	aminoacrylate hydrolase [EC:3.5.1.-]
K09117	-0.0967785	0.002121	0.0123327	depleted	universally depleted	K09117	uncharacterized protein
K09118	-0.226933	0.00160667	0.0101573	depleted	universally depleted	K09118	uncharacterized protein
K09119	-1.67993	0.000386957	0.00383798	depleted	N.A.	cgi121	KEOPS complex subunit Cgi121
K09120	-0.505769	0.000780902	0.00611305	depleted	universally depleted	K09120	uncharacterized protein
K09121	-0.252809	0.000829073	0.00637883	depleted	universally depleted	larC	pyridinium-3,5-bisthiocarboxylic acid mononucleotide nickel chelatase [EC:4.99.1.12]
K09127	-1.11601	6.6847e-05	0.00118496	depleted	universally depleted	cmr3	CRISPR-associated protein Cmr3
K09128	-0.25965	0.00205469	0.0120553	depleted	universally depleted	K09128	uncharacterized protein
K09140	-0.602652	9.03197e-05	0.0014693	depleted	universally depleted	TSR3	pre-rRNA-processing protein TSR3
K09142	-0.47057	0.00356573	0.0181231	depleted	universally depleted	K09142	uncharacterized protein
K09145	-0.311345	0.00436308	0.021039	depleted	universally depleted	K09145	uncharacterized protein
K09148	-0.502425	0.00133838	0.00893529	depleted	universally depleted	K09148	uncharacterized protein
K09152	-0.590981	0.00386805	0.0192434	depleted	universally depleted	K09152	uncharacterized protein
K09153	-0.416684	0.000162241	0.00215832	depleted	universally depleted	K09153	uncharacterized protein
K09162	-0.315486	8.19158e-05	0.0013669	depleted	universally depleted	cld	chlorite dismutase [EC:1.13.11.49]
K09163	-0.637954	1.34753e-05	0.000389049	depleted	universally depleted	K09163	uncharacterized protein
K09166	-0.283815	0.000168009	0.0021994	depleted	universally depleted	K09166	uncharacterized protein
K09173	-0.389037	0.00213972	0.0124106	depleted	universally depleted	RFX1_2_3	regulatory factor X 1/2/3
K09457	-0.136356	0.0085147	0.0348843	depleted	universally depleted	queF	7-cyano-7-deazaguanine reductase [EC:1.7.1.13]
K09458	-0.112505	0.00301919	0.0160072	depleted	universally depleted	fabF	3-oxoacyl-[acyl-carrier-protein] synthase II [EC:2.3.1.179]
K09479	-0.395322	0.00351497	0.0179268	depleted	universally depleted	ACADVL	very long chain acyl-CoA dehydrogenase [EC:1.3.8.9]
K09482	-0.660233	0.000126445	0.00186143	depleted	universally depleted	gatD	glutamyl-tRNA(Gln) amidotransferase subunit D [EC:6.3.5.7]
K09495	-0.673069	0.00019286	0.00241624	depleted	universally depleted	CCT3	T-complex protein 1 subunit gamma
K09496	-0.468427	0.00106169	0.00759263	depleted	universally depleted	CCT4	T-complex protein 1 subunit delta
K09497	-0.421734	0.00400217	0.0197623	depleted	universally depleted	CCT5	T-complex protein 1 subunit epsilon
K09499	-0.644841	0.00021212	0.00257725	depleted	universally depleted	CCT7	T-complex protein 1 subunit eta
K09552	-0.788568	0.0103051	0.0404437	depleted	universally depleted	SPG7	spastic paraplegia 7 [EC:3.4.24.-]
K09583	-1.45688	0.0019652	0.011689	depleted	N.A.	PDIA5	protein disulfide isomerase family A, member 5 [EC:5.3.4.1]
K09607	-0.254419	0.000986395	0.00721789	depleted	universally depleted	ina	immune inhibitor A [EC:3.4.24.-]
K09647	-0.450561	0.0114771	0.0440792	depleted	universally depleted	IMP1	mitochondrial inner membrane protease subunit 1 [EC:3.4.21.-]
K09678	-0.514823	0.0124029	0.0466834	depleted	universally depleted	HS3ST4	[heparan sulfate]-glucosamine 3-sulfotransferase 4 [EC:2.8.2.-]
K09694	-0.273217	0.000835831	0.00640033	depleted	universally depleted	nodJ	lipooligosaccharide transport system permease protein
K09695	-0.257205	0.00409936	0.0200722	depleted	universally depleted	nodI	lipooligosaccharide transport system ATP-binding protein
K09716	-0.581248	0.000283416	0.00312159	depleted	universally depleted	dtdA	D-aminoacyl-tRNA deacylase [EC:3.1.1.96]
K09721	-0.717099	0.00014771	0.00202692	depleted	universally depleted	K09721	uncharacterized protein
K09722	-0.520591	0.000798234	0.0062195	depleted	universally depleted	K09722	4-phosphopantoate---beta-alanine ligase [EC:6.3.2.36]
K09723	-0.518419	0.00273385	0.0148246	depleted	universally depleted	ginS	DNA replication factor GINS
K09726	-0.463324	5.79707e-05	0.00107595	depleted	universally depleted	K09726	uncharacterized protein
K09735	-0.500904	0.00534981	0.024654	depleted	universally depleted	K09735	uncharacterized protein
K09736	-0.767711	0.000247384	0.0028541	depleted	universally depleted	K09736	uncharacterized protein
K09738	-0.644692	0.000133245	0.00193661	depleted	universally depleted	K09738	uncharacterized protein
K09744	-0.431217	0.000959952	0.00708215	depleted	universally depleted	K09744	uncharacterized protein
K09747	-0.128078	0.00436965	0.0210523	depleted	universally depleted	K09747	uncharacterized protein
K09762	-0.389479	0.00405236	0.0199018	depleted	universally depleted	K09762	uncharacterized protein
K09763	-0.25646	0.00440408	0.0211718	depleted	universally depleted	K09763	uncharacterized protein
K09764	-0.322609	0.000450345	0.00423274	depleted	universally depleted	K09764	uncharacterized protein
K09766	-0.402546	6.22917e-05	0.00113083	depleted	universally depleted	K09766	uncharacterized protein
K09769	-0.185396	0.0059476	0.0266613	depleted	universally depleted	K09769	uncharacterized protein
K09772	-0.334736	0.00347403	0.0177646	depleted	universally depleted	sepF	cell division inhibitor SepF
K09779	-0.406939	7.41346e-06	0.000261178	depleted	universally depleted	K09779	uncharacterized protein
K09807	-0.123606	0.00163776	0.0102582	depleted	universally depleted	K09807	uncharacterized protein
K09833	-0.726563	0.000605866	0.00513577	depleted	universally depleted	HPT	homogentisate phytyltransferase / homogentisate geranylgeranyltransferase [EC:2.5.1.115 2.5.1.116]
K09866	-0.614841	0.00112696	0.0079138	depleted	universally depleted	AQP4	aquaporin-4
K09873	-0.700096	5.08035e-06	0.000196868	depleted	universally depleted	TIP	aquaporin TIP
K09874	-0.520351	2.20969e-05	0.000566457	depleted	universally depleted	NIP	aquaporin NIP
K09885	-0.298728	0.0021976	0.0126476	depleted	universally depleted	AQPF	aquaporin rerated protein, other eukaryote
K09903	-0.159149	0.000129576	0.00188922	depleted	universally depleted	pyrH	uridylate kinase [EC:2.7.4.22]
K09927	-0.221635	0.000228497	0.00271404	depleted	universally depleted	K09927	uncharacterized protein
K09931	-0.20776	0.00698652	0.0302602	depleted	universally depleted	K09931	uncharacterized protein
K09966	-0.190761	0.0120148	0.0455594	depleted	universally depleted	K09966	uncharacterized protein
K10039	-0.509035	0.00180829	0.0110255	depleted	universally depleted	ABC.GLN1.S	putative glutamine transport system substrate-binding protein
K10046	-0.256998	0.00241536	0.0136496	depleted	universally depleted	GME	GDP-D-mannose 3', 5'-epimerase [EC:5.1.3.18 5.1.3.-]
K10133	-0.320119	0.00332891	0.0171959	depleted	universally depleted	TP53I3	tumor protein p53-inducible protein 3 [EC:1.-.-.-]
K10206	-0.426437	4.65769e-05	0.000937649	depleted	universally depleted	E2.6.1.83	LL-diaminopimelate aminotransferase [EC:2.6.1.83]
K10222	-0.368624	0.00530917	0.0245098	depleted	universally depleted	bphD	2,6-dioxo-6-phenylhexa-3-enoate hydrolase [EC:3.7.1.8]
K10232	-0.312077	0.0041781	0.0203565	depleted	universally depleted	aglE	alpha-glucoside transport system substrate-binding protein
K10233	-0.346008	0.00182542	0.0111068	depleted	universally depleted	aglF	alpha-glucoside transport system permease protein
K10234	-0.301225	0.00503445	0.0235264	depleted	universally depleted	aglG	alpha-glucoside transport system permease protein
K10252	-0.416329	0.0065667	0.0288816	depleted	universally depleted	BCDO2	beta,beta-carotene 9',10'-dioxygenase [EC:1.13.11.71]
K10266	-0.50019	0.000163873	0.00217453	depleted	universally depleted	FBXW10	F-box and WD-40 domain protein 10
K10297	-0.379247	0.000376787	0.00375949	depleted	universally depleted	FBXO11	F-box protein 11
K10338	-1.1084	0.000867431	0.00658706	depleted	universally depleted	ASB16	ankyrin repeat and SOCS box protein 16
K10448	-0.379536	0.00121211	0.00835586	depleted	universally depleted	KLHL10	kelch-like protein 10
K10457	-0.237083	0.01296	0.048234	depleted	universally depleted	KLHL20	kelch-like protein 20
K10527	-0.776592	0.0107747	0.0418642	depleted	universally depleted	MFP2	enoyl-CoA hydratase/3-hydroxyacyl-CoA dehydrogenase [EC:4.2.1.17 1.1.1.35 1.1.1.211]
K10529	-0.219359	0.00400871	0.0197623	depleted	universally depleted	DOX1	alpha-dioxygenase [EC:1.-.-.-]
K10543	-0.16952	0.0133269	0.0492849	depleted	universally depleted	xylF	D-xylose transport system substrate-binding protein
K10563	-0.182328	0.000341008	0.00354421	depleted	universally depleted	mutM	formamidopyrimidine-DNA glycosylase [EC:3.2.2.23 4.2.99.18]
K10610	-0.170972	0.0110709	0.0428296	depleted	universally depleted	DDB1	DNA damage-binding protein 1
K10681	-0.310081	0.0129102	0.0480947	depleted	universally depleted	saeS	two-component system, OmpR family, sensor histidine kinase SaeS [EC:2.7.13.3]
K10697	-0.366838	0.00648686	0.0286059	depleted	universally depleted	rpaA	two-component system, OmpR family, response regulator RpaA
K10716	-0.13373	0.00198145	0.0117437	depleted	universally depleted	kch	voltage-gated potassium channel
K10725	-0.658608	0.000204559	0.00252751	depleted	universally depleted	cdc6A	archaeal cell division control protein 6
K10726	-0.568359	5.10794e-05	0.000994642	depleted	universally depleted	mcm	replicative DNA helicase Mcm [EC:3.6.4.-]
K10747	-0.141673	0.00206479	0.0121024	depleted	universally depleted	LIG1	DNA ligase 1 [EC:6.5.1.1 6.5.1.6 6.5.1.7]
K10773	-0.172747	0.000342443	0.00355045	depleted	universally depleted	NTH	endonuclease III [EC:4.2.99.18]
K10775	-0.398879	0.00236983	0.0134379	depleted	universally depleted	PAL	phenylalanine ammonia-lyase [EC:4.3.1.24]
K10780	-0.280582	0.00790572	0.033051	depleted	universally depleted	fabL	enoyl-[acyl-carrier protein] reductase III [EC:1.3.1.104]
K10810	-0.490257	0.0124987	0.0469515	depleted	universally depleted	tenI	thiazole tautomerase (transcriptional regulator TenI) [EC:5.3.99.10]
K10823	-0.172451	0.00870051	0.0354339	depleted	universally depleted	oppF	oligopeptide transport system ATP-binding protein
K10843	-0.237853	0.00158154	0.0100859	depleted	universally depleted	ERCC3	DNA excision repair protein ERCC-3 [EC:3.6.4.12]
K10866	-0.229315	0.00168979	0.0105175	depleted	universally depleted	RAD50	DNA repair protein RAD50 [EC:3.6.-.-]
K10896	-0.415045	0.00352859	0.0179884	depleted	universally depleted	FANCM	fanconi anemia group M protein
K10907	-0.194163	0.00848215	0.0347876	depleted	universally depleted	K10907	aminotransferase [EC:2.6.1.-]
K10944	-0.430873	0.00130437	0.00876637	depleted	universally depleted	pmoA-amoA	methane/ammonia monooxygenase subunit A [EC:1.14.18.3 1.14.99.39]
K10947	-0.193376	0.0115417	0.0442839	depleted	universally depleted	padR	PadR family transcriptional regulator, regulatory protein PadR
K10956	-0.415406	0.00504026	0.0235357	depleted	universally depleted	SEC61A	protein transport protein SEC61 subunit alpha
K10960	-0.25863	0.00318229	0.016645	depleted	universally depleted	chlP	geranylgeranyl diphosphate/geranylgeranyl-bacteriochlorophyllide a reductase [EC:1.3.1.83 1.3.1.111]
K10979	-0.134451	0.00162741	0.0102274	depleted	universally depleted	ku	DNA end-binding protein Ku
K11068	-0.150054	0.0105377	0.0411628	depleted	universally depleted	hlyIII	hemolysin III
K11105	-0.181093	0.00378681	0.0189243	depleted	universally depleted	cvrA	cell volume regulation protein A
K11127	-0.274892	0.00582598	0.0262879	depleted	universally depleted	TEP1	telomerase protein component 1
K11128	-0.391205	0.00790368	0.033051	depleted	universally depleted	GAR1	H/ACA ribonucleoprotein complex subunit 1
K11162	-0.248679	0.00380311	0.0189895	depleted	universally depleted	RDH14	retinol dehydrogenase 14 [EC:1.1.1.-]
K11165	-0.227244	0.0115883	0.0443747	depleted	universally depleted	DHRS7	dehydrogenase/reductase SDR family member 7 [EC:1.1.-.-]
K11173	-0.266787	0.000762704	0.00600282	depleted	universally depleted	ADHFE1	hydroxyacid-oxoacid transhydrogenase [EC:1.1.99.24]
K11175	-0.120192	0.00153511	0.00985349	depleted	universally depleted	purN	phosphoribosylglycinamide formyltransferase 1 [EC:2.1.2.2]
K11212	-0.281501	0.000704528	0.00565951	depleted	universally depleted	cofD	LPPG:FO 2-phospho-L-lactate transferase [EC:2.7.8.28]
K11238	-0.350748	0.000502979	0.00456201	depleted	universally depleted	BNI1	cytokinesis protein
K11265	-0.31752	0.0014628	0.00953722	depleted	universally depleted	ADCY10	adenylate cyclase 10 [EC:4.6.1.1]
K11290	-0.537509	0.00926472	0.0372891	depleted	universally depleted	SET	template-activating factor I
K11325	-0.335936	0.000374996	0.0037577	depleted	universally depleted	K11325	L-cysteine/cystine lyase
K11385	-0.273933	0.0107705	0.0418617	depleted	universally depleted	embA	arabinosyltransferase A [EC:2.4.2.-]
K11395	-0.960829	0.000871143	0.00661094	depleted	universally depleted	kdpgA	2-dehydro-3-deoxy-phosphogluconate/2-dehydro-3-deoxy-6-phosphogalactonate aldolase [EC:4.1.2.55]
K11399	-0.970755	0.000615397	0.00517858	depleted	universally depleted	EAF7	chromatin modification-related protein EAF7
K11410	-0.392615	0.01347	0.0497363	depleted	universally depleted	acdH	short/branched chain acyl-CoA dehydrogenase [EC:1.3.99.12]
K11443	-0.188534	0.010003	0.0395507	depleted	universally depleted	divK	two-component system, cell cycle response regulator DivK
K11520	-0.553794	6.79776e-05	0.00119227	depleted	universally depleted	manS	two-component system, OmpR family, manganese sensing sensor histidine kinase [EC:2.7.13.3]
K11525	-0.446224	0.00129597	0.00872797	depleted	universally depleted	pixJ	methyl-accepting chemotaxis protein PixJ
K11600	-0.735264	6.47637e-08	1.0348e-05	depleted	universally depleted	RRP41	exosome complex component RRP41
K11617	-0.284342	0.00292769	0.0156143	depleted	universally depleted	liaS	two-component system, NarL family, sensor histidine kinase LiaS [EC:2.7.13.3]
K11618	-0.280544	0.000354473	0.00363001	depleted	universally depleted	liaR	two-component system, NarL family, response regulator LiaR
K11621	-0.307857	0.00153581	0.00985349	depleted	universally depleted	liaG	lia operon protein LiaG
K11624	-0.298231	0.000675543	0.0054795	depleted	universally depleted	ydfI	two-component system, NarL family, response regulator YdfI
K11646	-0.603974	2.71029e-05	0.000649135	depleted	universally depleted	K11646	3-dehydroquinate synthase II [EC:1.4.1.24]
K11673	-0.708201	0.00822451	0.0339645	depleted	universally depleted	ACTR8	actin-related protein 8
K11693	-0.439856	0.00309032	0.0162514	depleted	universally depleted	femX	peptidoglycan pentaglycine glycine transferase (the first glycine) [EC:2.3.2.16]
K11717	-0.186292	6.80046e-06	0.000246893	depleted	universally depleted	sufS	cysteine desulfurase / selenocysteine lyase [EC:2.8.1.7 4.4.1.16]
K11725	-0.294678	0.0105433	0.0411708	depleted	universally depleted	LHPP	phospholysine phosphohistidine inorganic pyrophosphate phosphatase [EC:3.6.1.1 3.1.3.-]
K11731	-0.306934	0.000846083	0.00646281	depleted	universally depleted	atuD	citronellyl-CoA dehydrogenase [EC:1.3.99.-]
K11749	-0.0921584	0.00781431	0.0328218	depleted	universally depleted	rseP	regulator of sigma E protease [EC:3.4.24.-]
K11753	-0.120271	0.000475219	0.00439917	depleted	universally depleted	ribF	riboflavin kinase / FMN adenylyltransferase [EC:2.7.1.26 2.7.7.2]
K11754	-0.0810647	0.0039053	0.0193836	depleted	universally depleted	folC	dihydrofolate synthase / folylpolyglutamate synthase [EC:6.3.2.12 6.3.2.17]
K11780	-1.75563	6.04957e-05	0.00110947	depleted	N.A.	cofG	FO synthase subunit 1 [EC:2.5.1.77]
K11782	-0.213	0.00716107	0.0307763	depleted	universally depleted	mqnA	chorismate dehydratase [EC:4.2.1.151]
K11784	-0.235704	0.00201974	0.0119109	depleted	universally depleted	mqnC	cyclic dehypoxanthinyl futalosine synthase [EC:1.21.98.1]
K11785	-0.240323	0.0049969	0.0233696	depleted	universally depleted	mqnD	1,4-dihydroxy-6-naphthoate synthase [EC:1.14.-.-]
K11956	-0.359664	0.0123915	0.046669	depleted	universally depleted	natD	neutral amino acid transport system permease protein
K11996	-0.0927892	0.0097061	0.0386257	depleted	universally depleted	MOCS3	adenylyltransferase and sulfurtransferase [EC:2.7.7.80 2.8.1.11]
K12234	-0.2832	0.000639478	0.00528623	depleted	universally depleted	cofE	coenzyme F420-0:L-glutamate ligase / coenzyme F420-1:gamma-L-glutamate ligase [EC:6.3.2.31 6.3.2.34]
K12251	-0.0921224	0.00893866	0.0362016	depleted	universally depleted	aguB	N-carbamoylputrescine amidase [EC:3.5.1.53]
K12257	-0.282185	6.75945e-06	0.000246893	depleted	universally depleted	secDF	SecD/SecF fusion protein
K12339	-0.226624	0.00100879	0.00733119	depleted	universally depleted	cysM	cysteine synthase B [EC:2.5.1.47]
K12349	-0.273024	0.00383944	0.0191381	depleted	universally depleted	ASAH2	neutral ceramidase [EC:3.5.1.23]
K12410	-0.12855	0.00187848	0.0113193	depleted	universally depleted	npdA	NAD-dependent deacetylase [EC:3.5.1.-]
K12454	-0.279701	0.000431471	0.00412177	depleted	universally depleted	rfbE	CDP-paratose 2-epimerase [EC:5.1.3.10]
K12502	-0.4292	0.00144881	0.00948311	depleted	universally depleted	VTE3	MPBQ/MSBQ methyltransferase [EC:2.1.1.295]
K12555	-0.26505	0.00153011	0.00982776	depleted	universally depleted	pbp2A	penicillin-binding protein 2A [EC:2.4.1.129 2.3.2.-]
K12574	-0.181754	0.000555008	0.00482745	depleted	universally depleted	rnj	ribonuclease J [EC:3.1.-.-]
K12589	-0.521815	0.00028676	0.00314358	depleted	universally depleted	RRP42	exosome complex component RRP42
K12602	-0.358557	0.00328555	0.0170429	depleted	universally depleted	WDR61	WD repeat-containing protein 61
K12761	-0.291835	0.00243169	0.0137087	depleted	universally depleted	SNF1	carbon catabolite-derepressing protein kinase [EC:2.7.11.1]
K12908	-0.741297	0.00703294	0.0304048	depleted	universally depleted	phpF	phosphonoformate cytidylyltransferase [EC:2.7.7.93]
K12994	-0.206979	0.00348202	0.0177899	depleted	universally depleted	wbdB	mannosyl-N-acetyl-alpha-D-glucosaminyl-diphospho-ditrans,octacis-undecaprenol 3-alpha-mannosyltransferase / alpha-1,3-rhamnosyltransferase [EC:2.4.1.349 2.4.1.-]
K13010	-0.192906	0.00138489	0.00916241	depleted	universally depleted	per	perosamine synthetase [EC:2.6.1.102]
K13015	-0.239134	0.000305658	0.00327683	depleted	universally depleted	wbpA	UDP-N-acetyl-D-glucosamine dehydrogenase [EC:1.1.1.136]
K13018	-0.222642	0.00162631	0.010226	depleted	universally depleted	wbpD	UDP-2-acetamido-3-amino-2,3-dideoxy-glucuronate N-acetyltransferase [EC:2.3.1.201]
K13020	-0.0992056	0.00864916	0.0353234	depleted	universally depleted	wlbA	UDP-N-acetyl-2-amino-2-deoxyglucuronate dehydrogenase [EC:1.1.1.335]
K13038	-0.153864	4.3048e-05	0.000890269	depleted	universally depleted	coaBC	phosphopantothenoylcysteine decarboxylase / phosphopantothenate--cysteine ligase [EC:4.1.1.36 6.3.2.5]
K13057	-0.480593	0.000116399	0.00174734	depleted	universally depleted	treT	trehalose synthase [EC:2.4.1.245]
K13069	-0.197013	0.00181519	0.0110561	depleted	universally depleted	E2.7.7.65	diguanylate cyclase [EC:2.7.7.65]
K13216	-0.779371	0.0120251	0.0455837	depleted	universally depleted	PPP1R8	nuclear inhibitor of protein phosphatase 1 [EC:3.1.4.-]
K13280	-0.356532	0.000101058	0.00158169	depleted	universally depleted	SEC11	signal peptidase, endoplasmic reticulum-type [EC:3.4.-.-]
K13281	-0.391764	0.000690261	0.00556407	depleted	universally depleted	uvsE	UV DNA damage endonuclease [EC:3.-.-.-]
K13282	-0.297471	1.00884e-05	0.000320631	depleted	universally depleted	cphB	cyanophycinase [EC:3.4.15.6]
K13283	-0.205866	0.000352475	0.00361908	depleted	universally depleted	fieF	ferrous-iron efflux pump FieF
K13292	-0.122099	0.00184327	0.0111862	depleted	universally depleted	lgt	phosphatidylglycerol:prolipoprotein diacylglycerol transferase [EC:2.-.-.-]
K13356	-0.730773	1.06908e-06	6.70419e-05	depleted	universally depleted	FAR	alcohol-forming fatty acyl-CoA reductase [EC:1.2.1.84]
K13501	-0.597626	0.000278704	0.0030755	depleted	universally depleted	TRP1	anthranilate synthase / indole-3-glycerol phosphate synthase / phosphoribosylanthranilate isomerase [EC:4.1.3.27 4.1.1.48 5.3.1.24]
K13525	-0.252996	0.000207052	0.00253948	depleted	universally depleted	VCP	transitional endoplasmic reticulum ATPase
K13527	-0.247938	0.00713451	0.030696	depleted	universally depleted	mpa	proteasome-associated ATPase
K13542	-0.28748	0.000154123	0.00208307	depleted	universally depleted	cobA-hemD	uroporphyrinogen III methyltransferase / synthase [EC:2.1.1.107 4.2.1.75]
K13571	-0.262952	0.00240612	0.0136104	depleted	universally depleted	pafA	proteasome accessory factor A [EC:6.3.1.19]
K13573	-0.348933	0.000363644	0.0036819	depleted	universally depleted	pafC	proteasome accessory factor C
K13624	-0.46292	0.000120608	0.00180125	depleted	universally depleted	CP	ceruloplasmin [EC:1.16.3.1]
K13626	-0.259421	0.000613811	0.00517305	depleted	universally depleted	fliW	flagellar assembly factor FliW
K13640	-0.209658	0.00646563	0.0285555	depleted	universally depleted	hspR	MerR family transcriptional regulator, heat shock protein HspR
K13668	-0.178388	0.00541833	0.0248817	depleted	universally depleted	pimB	phosphatidyl-myo-inositol dimannoside synthase [EC:2.4.1.346]
K13693	-0.262978	0.0014091	0.00930676	depleted	universally depleted	gpgS	glucosyl-3-phosphoglycerate synthase [EC:2.4.1.266]
K13722	-0.995185	0.00161428	0.0101778	depleted	universally depleted	trf2_3	tricorn protease interacting factor F2/3 [EC:3.4.11.-]
K13745	-0.143061	0.00238572	0.0135214	depleted	universally depleted	ddc	L-2,4-diaminobutyrate decarboxylase [EC:4.1.1.86]
K13746	-0.640453	3.61595e-05	0.000792791	depleted	universally depleted	cansdh	carboxynorspermidine synthase [EC:1.5.1.43]
K13766	-0.0898665	0.0105866	0.0413022	depleted	universally depleted	liuC	methylglutaconyl-CoA hydratase [EC:4.2.1.18]
K13787	-0.249101	0.00121193	0.00835586	depleted	universally depleted	idsA	geranylgeranyl diphosphate synthase, type I [EC:2.5.1.1 2.5.1.10 2.5.1.29]
K13789	-0.188301	0.000657877	0.0053886	depleted	universally depleted	GGPS	geranylgeranyl diphosphate synthase, type II [EC:2.5.1.1 2.5.1.10 2.5.1.29]
K13798	-0.677203	8.39514e-06	0.000283829	depleted	universally depleted	K13798	DNA-directed RNA polymerase subunit B [EC:2.7.7.6]
K13810	-0.321639	0.000516626	0.00463533	depleted	universally depleted	tal-pgi	transaldolase / glucose-6-phosphate isomerase [EC:2.2.1.2 5.3.1.9]
K13815	-0.247917	4.78019e-05	0.000954036	depleted	universally depleted	rpfG	two-component system, response regulator RpfG
K13829	-0.390417	0.000155728	0.0020999	depleted	universally depleted	aroKB	shikimate kinase / 3-dehydroquinate synthase [EC:2.7.1.71 4.2.3.4]
K13837	-0.276676	0.00587035	0.0263923	depleted	universally depleted	TRAP	thrombospondin-related anonymous protein
K13948	-1.44961	0.00915304	0.0369543	depleted	N.A.	PTGR1	prostaglandin reductase 1 [EC:1.3.1.74 1.3.1.48]
K13953	-0.150525	0.00465192	0.0220659	depleted	universally depleted	adhP	alcohol dehydrogenase, propanol-preferring [EC:1.1.1.1]
K13963	-0.278343	0.00261389	0.014361	depleted	universally depleted	SERPINB	serpin B
K13990	-0.364261	1.09627e-05	0.000335508	depleted	universally depleted	FTCD	glutamate formiminotransferase / formiminotetrahydrofolate cyclodeaminase [EC:2.1.2.5 4.3.1.4]
K13991	-0.600924	0.00708181	0.0305378	depleted	universally depleted	puhA	photosynthetic reaction center H subunit
K14054	-0.376414	0.00109196	0.00776148	depleted	universally depleted	mpaA	protein MpaA
K14162	-0.074345	0.00595168	0.0266694	depleted	universally depleted	dnaE2	error-prone DNA polymerase [EC:2.7.7.7]
K14165	-0.282945	0.00258996	0.0142901	depleted	universally depleted	K14165	atypical dual specificity phosphatase [EC:3.1.3.16 3.1.3.48]
K14166	-0.354691	0.00014003	0.00198363	depleted	universally depleted	ycnJ	copper transport protein
K14168	-0.372044	0.00334899	0.0172691	depleted	universally depleted	CTU1	cytoplasmic tRNA 2-thiolation protein 1 [EC:2.7.7.-]
K14253	-0.192062	0.0032674	0.0169759	depleted	universally depleted	oxyE	monooxygenase [EC:1.14.-.-]
K14337	-0.284218	0.0125814	0.0471862	depleted	universally depleted	mptA	alpha-1,6-mannosyltransferase [EC:2.4.1.-]
K14340	-0.270778	0.0108353	0.0420574	depleted	universally depleted	K14340	mannosyltransferase [EC:2.4.1.-]
K14372	-0.370591	0.00195969	0.01168	depleted	universally depleted	aveE	cytochrome P450 hydroxylase [EC:1.14.-.-]
K14415	-0.183747	0.000739839	0.00587439	depleted	universally depleted	RTCB	tRNA-splicing ligase RtcB (3'-phosphate/5'-hydroxy nucleic acid ligase) [EC:6.5.1.8]
K14446	-0.318506	0.000696757	0.00561255	depleted	universally depleted	ccr	crotonyl-CoA carboxylase/reductase [EC:1.3.1.85]
K14447	-0.256784	0.00110866	0.00784199	depleted	universally depleted	ecm	ethylmalonyl-CoA mutase [EC:5.4.99.63]
K14457	-0.464922	0.00250243	0.0139992	depleted	universally depleted	MOGAT2	2-acylglycerol O-acyltransferase 2 [EC:2.3.1.22]
K14465	-0.305694	0.00783142	0.03287	depleted	universally depleted	K14465	succinate semialdehyde reductase (NADPH) [EC:1.1.1.-]
K14475	-0.268861	0.00213531	0.0123973	depleted	universally depleted	ICP	inhibitor of cysteine peptidase
K14558	-0.393829	0.00619358	0.0275838	depleted	universally depleted	PWP2	periodic tryptophan protein 2
K14564	-0.505696	4.85444e-05	0.000966248	depleted	universally depleted	NOP56	nucleolar protein 56
K14568	-0.503542	0.000620338	0.00518682	depleted	universally depleted	EMG1	rRNA small subunit pseudouridine methyltransferase Nep1 [EC:2.1.1.260]
K14574	-0.589333	0.000391396	0.00386558	depleted	universally depleted	SDO1	ribosome maturation protein SDO1
K14597	-0.377029	0.000341797	0.00354691	depleted	universally depleted	cruC	chlorobactene glucosyltransferase
K14607	-0.529896	0.000249725	0.00287541	depleted	universally depleted	SULF	extracellular sulfatase Sulf [EC:3.1.6.-]
K14621	-1.29456	0.00631825	0.028064	depleted	N.A.	PLB1	phospholipase B1, membrane-associated [EC:3.1.1.4 3.1.1.5]
K14645	-0.160878	0.00016602	0.00219552	depleted	universally depleted	K14645	serine protease [EC:3.4.21.-]
K14647	-0.3401	0.00155989	0.00998606	depleted	universally depleted	vpr	minor extracellular serine protease Vpr [EC:3.4.21.-]
K14654	-0.472944	4.94885e-06	0.000194201	depleted	universally depleted	RIB7	2,5-diamino-6-(ribosylamino)-4(3H)-pyrimidinone 5'-phosphate reductase [EC:1.1.1.302]
K14656	-0.329223	0.000665696	0.00542605	depleted	universally depleted	ribL	FAD synthetase
K14668	-0.426568	0.007337	0.031336	depleted	universally depleted	whiEIV	minimal PKS chain-length factor (CLF/KS beta) [EC:2.3.1.-]
K14735	-0.34777	0.00479954	0.0226281	depleted	universally depleted	HEPH	hephaestin [EC:1.16.3.1]
K14835	-0.411629	0.00750749	0.0319239	depleted	universally depleted	NOP2	25S rRNA (cytosine2870-C5)-methyltransferase [EC:2.1.1.310]
K14855	-0.285706	0.0095168	0.0380411	depleted	universally depleted	RSA4	ribosome assembly protein 4
K14941	-0.272862	0.0018865	0.0113541	depleted	universally depleted	cofC	2-phospho-L-lactate guanylyltransferase [EC:2.7.7.68]
K14954	-0.396974	0.000477905	0.00441135	depleted	universally depleted	lprG	lipoprotein LprG
K15016	-0.224771	0.00342984	0.0175926	depleted	universally depleted	K15016	enoyl-CoA hydratase / 3-hydroxyacyl-CoA dehydrogenase [EC:4.2.1.17 1.1.1.35]
K15019	-0.212935	0.0125232	0.047015	depleted	universally depleted	K15019	3-hydroxypropionyl-coenzyme A dehydratase [EC:4.2.1.116]
K15024	-0.292564	0.00213691	0.0124005	depleted	universally depleted	K15024	putative phosphotransacetylase [EC:2.3.1.8]
K15046	-0.310905	0.00708203	0.0305378	depleted	universally depleted	NS1BP	influenza virus NS1A-binding protein
K15052	-0.3424	0.00302123	0.0160086	depleted	universally depleted	K15052	propionyl-CoA carboxylase [EC:6.4.1.3]
K15119	-0.621601	0.00440534	0.0211718	depleted	universally depleted	SLC25A39_40	solute carrier family 25, member 39/40
K15165	-0.397588	0.00135092	0.00898863	depleted	universally depleted	SSN2	mediator of RNA polymerase II transcription subunit 13, fungi type
K15174	-0.470556	0.00583252	0.0262971	depleted	universally depleted	PAF1	RNA polymerase II-associated factor 1
K15226	-0.660489	0.0117183	0.0446821	depleted	universally depleted	tyrAa	arogenate dehydrogenase (NADP+) [EC:1.3.1.78]
K15232	-0.398062	2.6344e-05	0.000641496	depleted	universally depleted	ccsA	citryl-CoA synthetase large subunit [EC:6.2.1.18]
K15257	-0.312075	7.7456e-05	0.00130745	depleted	universally depleted	cmoB	tRNA (mo5U34)-methyltransferase [EC:2.1.1.-]
K15261	-0.370874	0.00585118	0.0263424	depleted	universally depleted	PARP10_14_15	poly [ADP-ribose] polymerase 10/14/15 [EC:2.4.2.30]
K15376	-0.303659	0.0084136	0.0345916	depleted	universally depleted	GPHN	gephyrin [EC:2.10.1.1 2.7.7.75]
K15408	-0.268003	0.00104553	0.00750956	depleted	universally depleted	coxAC	cytochrome c oxidase subunit I+III [EC:1.9.3.1]
K15429	-0.558682	0.000257036	0.0029278	depleted	universally depleted	TRM5	tRNA (guanine37-N1)-methyltransferase [EC:2.1.1.228]
K15467	-0.221868	0.00666893	0.0291772	depleted	universally depleted	rif14	27-O-demethylrifamycin SV methyltransferase [EC:2.1.1.315]
K15496	-0.491674	0.00076736	0.00602444	depleted	universally depleted	wtpB	molybdate/tungstate transport system permease protein
K15497	-0.55708	0.000735195	0.00584149	depleted	universally depleted	wtpC	molybdate/tungstate transport system ATP-binding protein [EC:3.6.3.- 3.6.3.55]
K15510	-0.337202	0.000110104	0.00168317	depleted	universally depleted	fgd1	coenzyme F420-dependent glucose-6-phosphate dehydrogenase [EC:1.1.98.2]
K15519	-0.698365	0.00067371	0.00546844	depleted	universally depleted	dck	deoxyadenosine/deoxycytidine kinase [EC:2.7.1.76 2.7.1.74]
K15520	-0.333064	0.000121192	0.00180535	depleted	universally depleted	mshD	mycothiol synthase [EC:2.3.1.189]
K15521	-0.217378	0.000427852	0.00409347	depleted	universally depleted	mshA	D-inositol-3-phosphate glycosyltransferase [EC:2.4.1.250]
K15525	-0.242391	0.000593473	0.00506014	depleted	universally depleted	mshB	N-acetyl-1-D-myo-inositol-2-amino-2-deoxy-alpha-D-glucopyranoside deacetylase [EC:3.5.1.103]
K15526	-0.332785	0.00192935	0.0115448	depleted	universally depleted	mshC	L-cysteine:1D-myo-inositol 2-amino-2-deoxy-alpha-D-glucopyranoside ligase [EC:6.3.1.13]
K15538	-0.406502	0.00360866	0.0182451	depleted	universally depleted	MANEA	glycoprotein endo-alpha-1,2-mannosidase [EC:3.2.1.130]
K15598	-0.431281	0.000504957	0.00457503	depleted	universally depleted	thiY	putative hydroxymethylpyrimidine transport system substrate-binding protein
K15599	-0.268343	0.0117619	0.0448191	depleted	universally depleted	thiX	putative hydroxymethylpyrimidine transport system permease protein
K15631	-0.301068	0.00789338	0.033035	depleted	universally depleted	ABA3	molybdenum cofactor sulfurtransferase [EC:2.8.1.9]
K15633	-0.229201	0.000667924	0.00543661	depleted	universally depleted	gpmI	2,3-bisphosphoglycerate-independent phosphoglycerate mutase [EC:5.4.2.12]
K15634	-0.145829	0.010216	0.0402293	depleted	universally depleted	gpmB	probable phosphoglycerate mutase [EC:5.4.2.12]
K15635	-0.260734	0.0127471	0.047668	depleted	universally depleted	apgM	2,3-bisphosphoglycerate-independent phosphoglycerate mutase [EC:5.4.2.12]
K15736	-0.187964	0.000580454	0.00500031	depleted	universally depleted	lhgO	L-2-hydroxyglutarate oxidase [EC:1.1.3.-]
K15837	-0.271438	0.00450939	0.0215299	depleted	universally depleted	GPSM2	G-protein signaling modulator 2
K15839	-0.217634	0.00843857	0.0346576	depleted	universally depleted	GPSM1	G-protein signaling modulator 1
K15865	-0.520486	0.00106974	0.00763146	depleted	universally depleted	CDKAL1	threonylcarbamoyladenosine tRNA methylthiotransferase CDKAL1 [EC:2.8.4.5]
K15888	-0.521443	0.00234105	0.01332	depleted	universally depleted	uppS	tritrans,polycis-undecaprenyl-diphosphate synthase [geranylgeranyl-diphosphate specific] [EC:2.5.1.89]
K15907	-0.242598	0.000521224	0.00465866	depleted	universally depleted	ptlI	pentalenene oxygenase [EC:1.14.13.133]
K15916	-0.33893	0.000559473	0.00485543	depleted	universally depleted	pgi-pmi	glucose/mannose-6-phosphate isomerase [EC:5.3.1.9 5.3.1.8]
K15935	-0.555424	0.0116437	0.044526	depleted	universally depleted	lndGT4	L-rhodinosyltransferase
K15942	-0.191475	0.0119396	0.0453481	depleted	universally depleted	snoaC	O-methyltransferase / aklanonic acid methyltransferase [EC:2.1.1.- 2.1.1.288]
K15963	-0.293333	0.0134198	0.0495815	depleted	universally depleted	mtmMII	C-methyltransferase [EC:2.1.1.-]
K15967	-0.342111	0.00206978	0.0121194	depleted	universally depleted	mtmW	ketoreductase
K15975	-0.289275	2.35404e-05	0.000590485	depleted	universally depleted	K15975	glyoxalase family protein
K15980	-0.534407	7.22435e-07	5.18699e-05	depleted	universally depleted	ACAD9	acyl-CoA dehydrogenase family member 9 [EC:1.3.99.-]
K15986	-0.373796	0.000295742	0.0032045	depleted	universally depleted	ppaC	manganese-dependent inorganic pyrophosphatase [EC:3.6.1.1]
K15987	-0.165549	0.000842975	0.00644329	depleted	universally depleted	hppA	K(+)-stimulated pyrophosphate-energized sodium pump [EC:3.6.1.1]
K16016	-0.35092	0.000169385	0.00220996	depleted	universally depleted	rifK	3-amino-5-hydroxybenzoate synthase [EC:4.2.1.144 2.6.1.-]
K16025	-0.549288	0.0122977	0.0463757	depleted	universally depleted	asm14	methoxymalonate biosynthesis acyl carrier protein
K16039	-0.2718	0.00611072	0.0272748	depleted	universally depleted	asm25	N-glycosyltransferase [EC:2.4.1.-]
K16050	-0.185321	0.00159588	0.0101363	depleted	universally depleted	hsaD	4,5:9,10-diseco-3-hydroxy-5,9,17-trioxoandrosta-1(10),2-diene-4-oate hydrolase [EC:3.7.1.17]
K16139	-0.4134	0.0112442	0.0433847	depleted	universally depleted	uidB	glucuronide carrier protein
K16146	-0.328221	0.00336418	0.0173244	depleted	universally depleted	pep2	maltokinase [EC:2.7.1.175]
K16147	-0.187695	0.000412883	0.00398218	depleted	universally depleted	glgE	starch synthase (maltosyl-transferring) [EC:2.4.99.16]
K16148	-0.229892	0.000836257	0.00640033	depleted	universally depleted	glgM	alpha-maltose-1-phosphate synthase [EC:2.4.1.342]
K16149	-0.213889	0.00111888	0.00788558	depleted	universally depleted	K16149	1,4-alpha-glucan branching enzyme [EC:2.4.1.18]
K16150	-0.222569	0.000812567	0.0062925	depleted	universally depleted	K16150	glycogen synthase [EC:2.4.1.11]
K16183	-0.166778	0.0115223	0.044224	depleted	universally depleted	K16183	methylamine methyltransferase corrinoid activation protein
K16200	-0.447702	0.0103021	0.0404437	depleted	universally depleted	dppB1	dipeptide transport system permease protein
K16203	-0.244568	0.000379789	0.00377925	depleted	universally depleted	dppA1	D-amino peptidase [EC:3.4.11.-]
K16211	-0.19438	0.00362654	0.0183136	depleted	universally depleted	malY	maltose/moltooligosaccharide transporter
K16247	-0.581064	0.00510031	0.023758	depleted	universally depleted	gutR	LuxR family transcriptional regulator, glucitol operon activator
K16254	-0.225986	0.00537464	0.0247297	depleted	universally depleted	mxaJ	mxaJ protein
K16281	-0.743976	0.000571143	0.00493834	depleted	universally depleted	RHA1	RING-H2 zinc finger protein RHA1
K16291	-0.205145	8.13653e-06	0.000277499	depleted	universally depleted	erfK	L,D-transpeptidase ErfK/SrfK
K16294	-0.344856	0.00534808	0.024654	depleted	universally depleted	psrC	polysulfide reductase chain C
K16306	-0.481286	0.00142657	0.00937116	depleted	universally depleted	K16306	fructose-bisphosphate aldolase / 2-amino-3,7-dideoxy-D-threo-hept-6-ulosonate synthase [EC:4.1.2.13 2.2.1.10]
K16329	-0.232236	0.000373322	0.00374736	depleted	universally depleted	psuG	pseudouridylate synthase [EC:4.2.1.70]
K16339	-0.227157	0.00287095	0.0153821	depleted	universally depleted	THEM4	thioesterase superfamily member 4
K16422	-0.264063	0.000423826	0.00406204	depleted	universally depleted	hmo	4-hydroxymandelate oxidase [EC:1.1.3.46]
K16515	-0.247068	0.00497841	0.0233018	depleted	universally depleted	galB	4-oxalomesaconate hydratase [EC:4.2.1.83]
K16557	-0.139276	0.0100075	0.0395554	depleted	universally depleted	exoA	succinoglycan biosynthesis protein ExoA [EC:2.4.-.-]
K16743	-0.413177	0.0074747	0.0318254	depleted	universally depleted	ASPM	abnormal spindle-like microcephaly-associated protein
K16785	-0.328621	0.000174049	0.00224321	depleted	universally depleted	ecfT	energy-coupling factor transport system permease protein
K16786	-0.440841	0.00184979	0.01122	depleted	universally depleted	ecfA1	energy-coupling factor transport system ATP-binding protein [EC:3.6.3.-]
K16787	-0.30615	0.000266452	0.00299975	depleted	universally depleted	ecfA2	energy-coupling factor transport system ATP-binding protein [EC:3.6.3.-]
K16792	-0.667385	2.49432e-06	0.000122243	depleted	universally depleted	aksD	methanogen homoaconitase large subunit [EC:4.2.1.114]
K16870	-0.212624	0.00370586	0.0186235	depleted	universally depleted	wbbL	N-acetylglucosaminyl-diphospho-decaprenol L-rhamnosyltransferase [EC:2.4.1.289]
K16881	-0.467392	0.00026955	0.00300963	depleted	universally depleted	K16881	mannose-1-phosphate guanylyltransferase / phosphomannomutase [EC:2.7.7.13 5.4.2.8]
K16914	-0.253756	0.0108299	0.0420506	depleted	universally depleted	RIOX1	bifunctional lysine-specific demethylase and histidyl-hydroxylase NO66 [EC:1.14.11.- 1.14.11.27]
K16922	-0.204164	0.000405423	0.00395059	depleted	universally depleted	yydH	putative peptide zinc metalloprotease protein
K16923	-0.198879	0.0120479	0.0456551	depleted	universally depleted	qrtT	energy-coupling factor transport system substrate-specific component
K16927	-0.462116	0.000346116	0.00357141	depleted	universally depleted	cbrT	energy-coupling factor transport system substrate-specific component
K16937	-0.260687	0.00422284	0.0205401	depleted	universally depleted	doxD	thiosulfate dehydrogenase [quinone] large subunit [EC:1.8.5.2]
K17104	-0.792868	2.24054e-05	0.000572188	depleted	universally depleted	E2.5.1.41	phosphoglycerol geranylgeranyltransferase [EC:2.5.1.41]
K17105	-0.412607	0.000858376	0.00652679	depleted	universally depleted	E2.5.1.42	geranylgeranylglycerol-phosphate geranylgeranyltransferase [EC:2.5.1.42]
K17285	-0.259263	0.00026721	0.00299975	depleted	universally depleted	SELENBP1	selenium-binding protein 1
K17286	-0.146283	0.0115219	0.044224	depleted	universally depleted	STOM	erythrocyte band 7 integral membrane protein
K17360	-0.355765	0.00331175	0.0171435	depleted	universally depleted	ACOT7	acyl-coenzyme A thioesterase 7 [EC:3.1.2.2]
K17414	-0.508345	0.00356866	0.0181231	depleted	universally depleted	MRPS36	small subunit ribosomal protein S36
K17472	-0.288655	0.000134944	0.00194838	depleted	universally depleted	cymR	Rrf2 family transcriptional regulator, cysteine metabolism repressor
K17489	-0.334371	0.000961644	0.00708652	depleted	universally depleted	E2.1.3.1-12S	methylmalonyl-CoA carboxyltransferase 12S subunit [EC:2.1.3.1]
K17703	-0.455199	0.00271247	0.0147527	depleted	universally depleted	SIPA1L3	signal-induced proliferation-associated 1 like protein 3
K17726	-0.853603	0.00569495	0.0259385	depleted	universally depleted	CYP4F2_3	leukotriene-B4 20-monooxygenase / phylloquinone omega-hydroxylase [EC:1.14.13.30 1.14.13.194]
K17732	-0.252502	0.000107923	0.00165633	depleted	universally depleted	PMPCB	mitochondrial-processing peptidase subunit beta [EC:3.4.24.64]
K17734	-0.222848	0.000321805	0.00340951	depleted	universally depleted	aprX	serine protease AprX [EC:3.4.21.-]
K17756	-0.508672	1.17809e-07	1.63586e-05	depleted	universally depleted	FAO3	long-chain-alcohol oxidase [EC:1.1.3.20]
K17759	-0.0861401	0.00965365	0.0384695	depleted	universally depleted	AIBP	NAD(P)H-hydrate epimerase [EC:5.1.99.6]
K17781	-1.06811	0.00328077	0.0170302	depleted	universally depleted	TIM13	mitochondrial import inner membrane translocase subunit TIM13
K17810	-0.329245	0.00219794	0.0126476	depleted	universally depleted	asl	D-aspartate ligase [EC:6.3.1.12]
K17828	-0.347508	0.000124281	0.00183728	depleted	universally depleted	pyrDI	dihydroorotate dehydrogenase (NAD+) catalytic subunit [EC:1.3.1.14]
K17829	-0.337455	0.000921736	0.00686174	depleted	universally depleted	ccrA	crotonyl-CoA reductase [EC:1.3.1.86]
K17830	-0.318576	1.85778e-05	0.000501601	depleted	universally depleted	GGR	digeranylgeranylglycerophospholipid reductase [EC:1.3.1.101 1.3.7.11]
K17870	-0.433026	0.00270151	0.0147314	depleted	universally depleted	nox1	NADH oxidase (H2O2-forming) [EC:1.6.3.3]
K17942	-1.98334	6.53092e-06	0.000241065	depleted	N.A.	pmd	phosphomevalonate decarboxylase [EC:4.1.1.99]
K17947	-0.307525	0.000677133	0.00548478	depleted	universally depleted	wbiB	dTDP-L-rhamnose 4-epimerase [EC:5.1.3.25]
K18011	-0.521864	6.92241e-05	0.00120512	depleted	universally depleted	kamE	beta-lysine 5,6-aminomutase beta subunit [EC:5.4.3.3]
K18012	-0.424075	0.0016172	0.0101892	depleted	universally depleted	kdd	L-erythro-3,5-diaminohexanoate dehydrogenase [EC:1.4.1.11]
K18014	-0.388051	0.00259456	0.014301	depleted	universally depleted	kal	3-aminobutyryl-CoA ammonia-lyase [EC:4.3.1.14]
K18121	-0.523639	0.00282771	0.0152203	depleted	universally depleted	GLYR	glyoxylate/succinic semialdehyde reductase [EC:1.1.1.79 1.1.1.-]
K18125	-0.30615	0.000925921	0.00688333	depleted	universally depleted	ssgdh	aldose 1-dehydrogenase [NAD(P)+] [EC:1.1.1.359]
K18214	-0.313209	0.00607835	0.0271743	depleted	universally depleted	tetP_A	MFS transporter, DHA3 family, tetracycline resistance protein
K18215	-0.384385	0.000290272	0.00317016	depleted	universally depleted	tetV	MFS transporter, DHA3 family, tetracycline resistance protein
K18235	-0.297862	0.005638	0.0257788	depleted	universally depleted	vgb	virginiamycin B lyase [EC:4.2.99.-]
K18236	-0.819144	3.2312e-05	0.0007304	depleted	universally depleted	lnuB_F	lincosamide nucleotidyltransferase B/F
K18255	-0.755839	0.000352079	0.00361819	depleted	universally depleted	phtB	phthalate 3,4-cis-dihydrodiol dehydrogenase [EC:1.3.1.-]
K18258	-0.41944	0.000328933	0.00345958	depleted	universally depleted	CRYM	thiomorpholine-carboxylate dehydrogenase [EC:1.5.1.25]
K18285	-0.202865	0.00956274	0.0381983	depleted	universally depleted	mqnE	aminodeoxyfutalosine synthase [EC:2.5.1.120]
K18314	-0.666991	0.000604637	0.0051308	depleted	universally depleted	E4.1.3.46	(R)-citramalyl-CoA lyase [EC:4.1.3.46]
K18320	-0.40639	0.000507047	0.0045811	depleted	universally depleted	IS15	transposase, IS6 family
K18351	-0.320466	0.00216635	0.0125339	depleted	universally depleted	vanSAc	two-component system, OmpR family, sensor histidine kinase VanS [EC:2.7.13.3]
K18367	-0.381791	0.00157558	0.0100534	depleted	universally depleted	CoADR	CoA-dependent NAD(P)H sulfur oxidoreductase [EC:1.8.1.18]
K18455	-0.284999	0.000349942	0.00359941	depleted	universally depleted	mca	mycothiol S-conjugate amidase [EC:3.5.1.115]
K18532	-0.65723	3.07107e-05	0.000709327	depleted	universally depleted	AK6	adenylate kinase [EC:2.7.4.3]
K18534	-0.241037	0.00337603	0.0173701	depleted	universally depleted	K18534	MPBQ/MSBQ methyltransferase [EC:2.1.1.295]
K18593	-0.469439	0.000173314	0.00223868	depleted	universally depleted	K18593	4-hydroxybutyryl-CoA synthetase (ADP-forming) [EC:6.2.1.-]
K18594	-0.552803	0.000245411	0.00283694	depleted	universally depleted	K18594	3-hydroxypropionyl-CoA synthetase (ADP-forming) [EC:6.2.1.-]
K18601	-0.656033	0.000188885	0.00237921	depleted	universally depleted	K18601	aldehyde dehydrogenase [EC:1.2.1.-]
K18602	-0.552443	0.00110243	0.00780261	depleted	universally depleted	K18602	malonic semialdehyde reductase [EC:1.1.1.-]
K18603	-0.565512	0.000420009	0.00403623	depleted	universally depleted	K18603	acetyl-CoA/propionyl-CoA carboxylase [EC:6.4.1.2 6.4.1.3]
K18604	-0.654299	1.62446e-06	9.02269e-05	depleted	universally depleted	K18604	acetyl-CoA/propionyl-CoA carboxylase [EC:6.4.1.2 6.4.1.3]
K18605	-0.444356	0.00251168	0.0140307	depleted	universally depleted	K18605	biotin carboxyl carrier protein
K18642	-0.351811	0.000513468	0.00461765	depleted	universally depleted	creS	crescentin
K18669	-0.663969	0.000240284	0.00280267	depleted	universally depleted	DYRK2_3_4	dual specificity tyrosine-phosphorylation-regulated kinase 2/3/4 [EC:2.7.12.1]
K18682	-0.318052	4.40426e-05	0.000904424	depleted	universally depleted	rny	ribonucrease Y [EC:3.1.-.-]
K18740	-0.42388	0.00240692	0.0136104	depleted	universally depleted	EXD1	exonuclease 3'-5' domain-containing protein 1
K18779	-0.683865	1.26399e-05	0.000374192	depleted	universally depleted	tgtA	7-cyano-7-deazaguanine tRNA-ribosyltransferase [EC:2.4.2.48]
K18815	-0.263116	0.00993535	0.0393233	depleted	universally depleted	aac6-I	aminoglycoside 6'-N-acetyltransferase I [EC:2.3.1.82]
K18844	-0.367207	0.00434875	0.0210014	depleted	universally depleted	aph	spectinomycin phosphotransferase
K18845	-0.353921	0.00744192	0.0317029	depleted	universally depleted	rmt	16S rRNA (guanine(1405)-N(7))-methyltransferase [EC:2.1.1.179]
K18855	-0.144271	0.00700974	0.030325	depleted	universally depleted	E1.1.1.374	UDP-N-acetylglucosamine 3-dehydrogenase [EC:1.1.1.374]
K18882	-0.636462	0.000767517	0.00602444	depleted	universally depleted	priL	DNA primase large subunit [EC:2.7.7.-]
K18910	-0.10246	0.00696203	0.0301824	depleted	universally depleted	dpe	D-psicose/D-tagatose/L-ribulose 3-epimerase [EC:5.1.3.30 5.1.3.31]
K18917	-0.355206	0.000407009	0.00395283	depleted	universally depleted	mrx1	mycoredoxin [EC:1.20.4.3]
K18931	-1.5205	0.000497371	0.0045323	depleted	N.A.	ampp	AMP phosphorylase [EC:2.4.2.57]
K18936	-0.344723	0.0106719	0.0415893	depleted	universally depleted	mdeA	MFS transporter, DHA2 family, multidrug resistance protein
K18937	-0.330755	0.0116313	0.0445097	depleted	universally depleted	lfrR	TetR/AcrR family transcriptional regulator, repressor for lfrA
K18978	-0.945237	0.00101814	0.00737051	depleted	universally depleted	gapN	glyceraldehyde-3-phosphate dehydrogenase [NAD(P)+] [EC:1.2.1.90]
K19022	-11.8591	5.70147e-05	0.00106916	depleted	N.A.	AP5B1	AP-5 complex subunit beta-1
K19064	-0.369418	0.000676185	0.0054809	depleted	universally depleted	lysDH	lysine 6-dehydrogenase [EC:1.4.1.18]
K19066	-0.688995	0.0084265	0.0346324	depleted	universally depleted	E1.3.8.10	cyclohex-1-ene-1-carbonyl-CoA dehydrogenase [EC:1.3.8.10]
K19067	-0.80842	0.000226763	0.00270312	depleted	universally depleted	E1.3.8.11	cyclohexane-1-carbonyl-CoA dehydrogenase [EC:1.3.8.11]
K19121	-0.923035	0.000289151	0.00316088	depleted	universally depleted	csc2	CRISPR-associated protein Csc2
K19142	-0.769325	0.00430878	0.0208547	depleted	universally depleted	cmr6	CRISPR-associated protein Cmr6
K19143	-0.365067	0.0113124	0.0435904	depleted	universally depleted	csx1	CRISPR-associated protein Csx1
K19181	-0.117075	0.0127932	0.0477809	depleted	universally depleted	afr	1,5-anhydro-D-fructose reductase (1,5-anhydro-D-mannitol-forming) [EC:1.1.1.292]
K19188	-0.267746	0.000163211	0.00216822	depleted	universally depleted	dhponh	2,6-dihydroxypseudooxynicotine hydrolase [EC:3.7.1.19]
K19189	-0.221332	0.00160556	0.0101558	depleted	universally depleted	dhpH	2,6-dihydroxypyridine 3-monooxygenase [EC:1.14.13.10]
K19190	-0.320292	0.00273313	0.0148246	depleted	universally depleted	nboR	nicotine blue oxidoreductase [EC:1.1.1.328]
K19224	-0.23857	0.00483684	0.0227947	depleted	universally depleted	lytE	peptidoglycan DL-endopeptidase LytE [EC:3.4.-.-]
K19225	-0.197754	0.000234984	0.00276575	depleted	universally depleted	gluP	rhomboid protease GluP [EC:3.4.21.105]
K19235	-0.551731	0.000650695	0.0053524	depleted	universally depleted	ybiS	L,D-transpeptidase YbiS
K19302	-0.191267	0.00141051	0.0093108	depleted	universally depleted	bcrC	undecaprenyl-diphosphatase [EC:3.6.1.27]
K19312	-0.418882	0.00142951	0.00937256	depleted	universally depleted	K19312	acetyl-CoA/propionyl-CoA carboxylase carboxyl transferase subunit [EC:6.4.1.2 6.4.1.3]
K19375	-0.320308	0.003469	0.0177545	depleted	universally depleted	HSPBAP1	HSPB1-associated protein 1
K19405	-0.323107	0.00973428	0.0386915	depleted	universally depleted	mcsB	protein arginine kinase [EC:2.7.14.1]
K19411	-0.338686	0.0077195	0.0325525	depleted	universally depleted	mcsA	protein arginine kinase activator
K19517	-0.446481	0.00619942	0.0275993	depleted	universally depleted	MIK	1D-myo-inositol 3-kinase [EC:2.7.1.64]
K19522	-0.5396	0.000998124	0.00728205	depleted	universally depleted	XK	membrane transport protein XK
K19541	-0.351101	0.0100541	0.039672	depleted	universally depleted	lmrA	MFS transporter, DHA2 family, lincomycin resistance protein
K19547	-0.686927	0.0114205	0.043906	depleted	universally depleted	bacB	3-[(4R)-4-hydroxycyclohexa-1,5-dien-1-yl]-2-oxopropanoate isomerase [EC:5.3.3.19]
K19569	-0.29519	0.00922332	0.0371866	depleted	universally depleted	elmMIII	8-demethyl-8-(2,3-dimethoxy-alpha-L-rhamnosyl)tetracenomycin-C 4'-O-methyltransferase [EC:2.1.1.307]
K19576	-0.253051	0.00968075	0.038538	depleted	universally depleted	norA	MFS transporter, DHA1 family, quinolone resistance protein
K19689	-0.424136	5.1332e-05	0.000997533	depleted	universally depleted	ampS	aminopeptidase [EC:3.4.11.-]
K19692	-0.41628	0.000379624	0.00377925	depleted	universally depleted	TCSA	osomolarity two-component system, sensor histidine kinase TcsA [EC:2.7.13.3]
K19701	-0.210085	0.00917283	0.0370086	depleted	universally depleted	ywaD	aminopeptidase YwaD [EC:3.4.11.6 3.4.11.10]
K19702	-0.178692	1.7062e-05	0.000469365	depleted	universally depleted	E3.4.11.24	aminopeptidase S [EC:3.4.11.24]
K19707	-0.299624	0.00028859	0.0031577	depleted	universally depleted	rsbQ	sigma-B regulation protein RsbQ
K00007	1.4823	2.23136e-08	4.36309e-06	enriched	core	dalD	D-arabinitol 4-dehydrogenase [EC:1.1.1.11]
K00018	0.267667	6.51984e-05	0.00116459	enriched	core	hprA	glycerate dehydrogenase [EC:1.1.1.29]
K00023	0.154269	0.00973591	0.0386915	enriched	core	E1.1.1.36	acetoacetyl-CoA reductase [EC:1.1.1.36]
K00025	0.984874	0.00798946	0.0333228	enriched	core	MDH1	malate dehydrogenase [EC:1.1.1.37]
K00032	0.863473	2.00178e-06	0.000103313	enriched	core	E1.1.1.43	phosphogluconate 2-dehydrogenase [EC:1.1.1.43]
K00039	0.501447	0.000271149	0.00301783	enriched	core	rbtD	ribitol 2-dehydrogenase [EC:1.1.1.56]
K00055	0.665029	2.24439e-08	4.36309e-06	enriched	core	E1.1.1.90	aryl-alcohol dehydrogenase [EC:1.1.1.90]
K00090	0.814781	1.43992e-06	8.15304e-05	enriched	core	E1.1.1.215	gluconate 2-dehydrogenase [EC:1.1.1.215]
K00102	0.211727	0.000439562	0.00416495	enriched	core	dld	D-lactate dehydrogenase (cytochrome) [EC:1.1.2.4]
K00108	0.128439	0.000259154	0.00294331	enriched	core	betA	choline dehydrogenase [EC:1.1.99.1]
K00116	0.529493	0.00528352	0.0244261	enriched	core	mqo	malate dehydrogenase (quinone) [EC:1.1.5.4]
K00126	0.773363	5.83209e-07	4.59632e-05	enriched	core	fdsD	formate dehydrogenase subunit delta [EC:1.2.1.2]
K00138	0.484392	0.0032143	0.0167823	enriched	core	aldB	aldehyde dehydrogenase [EC:1.2.1.-]
K00141	0.550659	5.65432e-05	0.00106203	enriched	core	xylC	benzaldehyde dehydrogenase (NAD) [EC:1.2.1.28]
K00146	0.590919	3.03791e-06	0.00014288	enriched	core	feaB	phenylacetaldehyde dehydrogenase [EC:1.2.1.39]
K00151	0.411516	0.000501315	0.004554	enriched	core	hpaE	5-carboxymethyl-2-hydroxymuconic-semialdehyde dehydrogenase [EC:1.2.1.60]
K00154	0.624124	3.99988e-05	0.000854479	enriched	core	E1.2.1.68	coniferyl-aldehyde dehydrogenase [EC:1.2.1.68]
K00179	0.265349	0.00057736	0.00498261	enriched	core	iorA	indolepyruvate ferredoxin oxidoreductase, alpha subunit [EC:1.2.7.8]
K00180	0.409932	1.27157e-05	0.000375278	enriched	core	iorB	indolepyruvate ferredoxin oxidoreductase, beta subunit [EC:1.2.7.8]
K00209	0.581655	0.000287932	0.00315346	enriched	core	fabV	enoyl-[acyl-carrier protein] reductase / trans-2-enoyl-CoA reductase (NAD+) [EC:1.3.1.9 1.3.1.44]
K00219	0.130787	0.00655988	0.0288734	enriched	core	fadH	2,4-dienoyl-CoA reductase (NADPH2) [EC:1.3.1.34]
K00220	0.237976	0.00356733	0.0181231	enriched	core	tyrC	cyclohexadieny/prephenate dehydrogenase [EC:1.3.1.43 1.3.1.12]
K00227	0.275338	0.00180419	0.0110063	enriched	core	SC5DL	Delta7-sterol 5-desaturase [EC:1.14.19.20]
K00228	0.165715	0.0126507	0.0473548	enriched	core	CPOX	coproporphyrinogen III oxidase [EC:1.3.3.3]
K00243	1.13472	1.28786e-05	0.000376363	enriched	core	K00243	uncharacterized protein
K00285	0.240276	0.000645414	0.00532686	enriched	core	dadA	D-amino-acid dehydrogenase [EC:1.4.5.1]
K00288	1.17841	4.56454e-06	0.000182958	enriched	core	MTHFD	methylenetetrahydrofolate dehydrogenase (NADP+) / methenyltetrahydrofolate cyclohydrolase / formyltetrahydrofolate synthetase [EC:1.5.1.5 3.5.4.9 6.3.4.3]
K00293	0.601895	0.00160531	0.0101558	enriched	core	LYS9	saccharopine dehydrogenase (NADP+, L-glutamate forming) [EC:1.5.1.10]
K00302	0.214162	0.00133426	0.0089134	enriched	core	soxA	sarcosine oxidase, subunit alpha [EC:1.5.3.1]
K00305	0.436042	3.94865e-06	0.000165079	enriched	core	soxG	sarcosine oxidase, subunit gamma [EC:1.5.3.1]
K00329	0.271229	0.000452118	0.00424256	enriched	core	E1.6.5.3	NADH dehydrogenase [EC:1.6.5.3]
K00347	0.920465	0.00304437	0.0160968	enriched	core	nqrB	Na+-transporting NADH:ubiquinone oxidoreductase subunit B [EC:1.6.5.8]
K00348	1.10084	0.0116628	0.0445285	enriched	core	nqrC	Na+-transporting NADH:ubiquinone oxidoreductase subunit C [EC:1.6.5.8]
K00349	1.23015	0.000337874	0.00351558	enriched	core	nqrD	Na+-transporting NADH:ubiquinone oxidoreductase subunit D [EC:1.6.5.8]
K00355	0.636652	1.07609e-05	0.000333816	enriched	core	NQO1	NAD(P)H dehydrogenase (quinone) [EC:1.6.5.2]
K00362	0.27478	7.16096e-05	0.00123741	enriched	core	nirB	nitrite reductase (NADH) large subunit [EC:1.7.1.15]
K00364	0.57256	0.00739275	0.0315165	enriched	core	E1.7.1.7	GMP reductase [EC:1.7.1.7]
K00372	0.0960013	0.00278003	0.0149983	enriched	core	nasA	assimilatory nitrate reductase catalytic subunit [EC:1.7.99.4]
K00375	0.205899	0.00325484	0.0169182	enriched	core	K00375	GntR family transcriptional regulator / MocR family aminotransferase
K00380	0.544759	7.59236e-07	5.31257e-05	enriched	core	cysJ	sulfite reductase (NADPH) flavoprotein alpha-component [EC:1.8.1.2]
K00381	0.137471	0.00191826	0.0115036	enriched	core	cysI	sulfite reductase (NADPH) hemoprotein beta-component [EC:1.8.1.2]
K00394	0.334642	0.00036327	0.00368131	enriched	core	aprA	adenylylsulfate reductase, subunit A [EC:1.8.99.2]
K00407	0.812642	0.000403395	0.0039374	enriched	core	ccoQ	cytochrome c oxidase cbb3-type subunit IV
K00413	0.208353	0.00966276	0.0384926	enriched	core	CYC1	ubiquinol-cytochrome c reductase cytochrome c1 subunit
K00432	0.291071	0.000469612	0.00436459	enriched	core	gpx	glutathione peroxidase [EC:1.11.1.9]
K00446	0.358018	2.91047e-05	0.000680316	enriched	core	dmpB	catechol 2,3-dioxygenase [EC:1.13.11.2]
K00459	0.111472	0.00368703	0.0185529	enriched	core	ncd2	nitronate monooxygenase [EC:1.13.12.16]
K00462	0.883146	7.66402e-10	2.88365e-07	enriched	core	bphC	biphenyl-2,3-diol 1,2-dioxygenase [EC:1.13.11.39]
K00471	0.295026	0.000440608	0.00417147	enriched	core	E1.14.11.1	gamma-butyrobetaine dioxygenase [EC:1.14.11.1]
K00479	0.160611	0.00240363	0.0136097	enriched	core	gbcA	glycine betaine catabolism A
K00499	0.136839	0.000101312	0.00158194	enriched	core	CMO	choline monooxygenase [EC:1.14.15.7]
K00523	0.315427	0.000162281	0.00215832	enriched	core	ascD	CDP-4-dehydro-6-deoxyglucose reductase, E3 [EC:1.17.1.1]
K00537	0.238594	0.00425809	0.0206771	enriched	core	ARSC1	arsenate reductase [EC:1.20.4.1]
K00557	2.13112	7.64241e-07	5.31257e-05	enriched	core	trmA	tRNA (uracil-5-)-methyltransferase [EC:2.1.1.35]
K00558	0.30947	0.00354462	0.0180464	enriched	core	DNMT1	DNA (cytosine-5)-methyltransferase 1 [EC:2.1.1.37]
K00560	0.203319	0.00581666	0.0262801	enriched	core	thyA	thymidylate synthase [EC:2.1.1.45]
K00564	0.38595	0.00110233	0.00780261	enriched	core	rsmC	16S rRNA (guanine1207-N2)-methyltransferase [EC:2.1.1.172]
K00569	0.33217	0.00586349	0.0263755	enriched	core	TPMT	thiopurine S-methyltransferase [EC:2.1.1.67]
K00613	0.270257	0.00275571	0.0148946	enriched	core	GATM	glycine amidinotransferase [EC:2.1.4.1]
K00630	1.31474	0.00262175	0.0143808	enriched	N.A.	ATS1	glycerol-3-phosphate O-acyltransferase [EC:2.3.1.15]
K00638	0.530075	0.0064495	0.0284983	enriched	core	catB	chloramphenicol O-acetyltransferase type B [EC:2.3.1.28]
K00647	0.382266	0.000100955	0.00158169	enriched	core	fabB	3-oxoacyl-[acyl-carrier-protein] synthase I [EC:2.3.1.41]
K00671	0.987869	0.00564093	0.0257821	enriched	core	NMT	glycylpeptide N-tetradecanoyltransferase [EC:2.3.1.97]
K00673	0.557136	5.79623e-05	0.00107595	enriched	core	astA	arginine N-succinyltransferase [EC:2.3.1.109]
K00689	2.08119	0.000585192	0.00501025	enriched	N.A.	E2.4.1.5	dextransucrase [EC:2.4.1.5]
K00750	0.325684	0.00696339	0.0301824	enriched	core	GYG1	glycogenin [EC:2.4.1.186]
K00795	0.224002	0.00385487	0.0191986	enriched	core	ispA	farnesyl diphosphate synthase [EC:2.5.1.1 2.5.1.10]
K00799	0.194028	2.8314e-05	0.000669888	enriched	core	GST	glutathione S-transferase [EC:2.5.1.18]
K00808	0.277168	0.000706846	0.00567033	enriched	core	hss	homospermidine synthase [EC:2.5.1.44]
K00822	0.184425	0.00230276	0.0131599	enriched	core	E2.6.1.18	beta-alanine--pyruvate transaminase [EC:2.6.1.18]
K00863	0.444282	0.00866915	0.0353432	enriched	core	DAK	triose/dihydroxyacetone kinase / FAD-AMP lyase (cyclizing) [EC:2.7.1.28 2.7.1.29 4.6.1.15]
K00875	0.478152	0.00201986	0.0119109	enriched	core	E2.7.1.47	D-ribulokinase [EC:2.7.1.47]
K00879	0.922286	0.000635772	0.00527343	enriched	core	fucK	L-fuculokinase [EC:2.7.1.51]
K00880	0.983537	4.12076e-06	0.00016984	enriched	core	lyxK	L-xylulokinase [EC:2.7.1.53]
K00883	0.417478	0.00256941	0.0142171	enriched	core	dgoK	2-dehydro-3-deoxygalactonokinase [EC:2.7.1.58]
K00889	0.636986	4.11792e-05	0.000871624	enriched	core	PIP5K	1-phosphatidylinositol-4-phosphate 5-kinase [EC:2.7.1.68]
K00899	0.273023	0.00226711	0.0129816	enriched	core	mtnK	5-methylthioribose kinase [EC:2.7.1.100]
K00961	2.90187	1.47662e-09	4.92096e-07	enriched	core	No annotation	No annotation
K00988	0.575829	0.00170196	0.010565	enriched	core	APA1_2	ATP adenylyltransferase [EC:2.7.7.53]
K00992	0.291392	0.000746604	0.00591602	enriched	core	murU	MurNAc alpha-1-phosphate uridylyltransferase [EC:2.7.7.-]
K00993	0.477698	0.00795739	0.0332194	enriched	core	EPT1	ethanolaminephosphotransferase [EC:2.7.8.1]
K00998	3.10977	7.7269e-08	1.18588e-05	enriched	core	pssA	CDP-diacylglycerol---serine O-phosphatidyltransferase [EC:2.7.8.8]
K01002	0.322428	0.00399967	0.0197595	enriched	core	mdoB	phosphoglycerol transferase [EC:2.7.8.20]
K01028	0.230089	0.00427054	0.0207289	enriched	core	E2.8.3.5A	3-oxoacid CoA-transferase subunit A [EC:2.8.3.5]
K01029	0.191315	0.012843	0.0479208	enriched	core	E2.8.3.5B	3-oxoacid CoA-transferase subunit B [EC:2.8.3.5]
K01031	0.222476	0.000341233	0.00354421	enriched	core	pcaI	3-oxoadipate CoA-transferase, alpha subunit [EC:2.8.3.6]
K01032	0.251526	0.000291291	0.00317718	enriched	core	pcaJ	3-oxoadipate CoA-transferase, beta subunit [EC:2.8.3.6]
K01048	0.372006	0.000108378	0.00166112	enriched	core	pldB	lysophospholipase [EC:3.1.1.5]
K01058	0.41797	0.00643105	0.0284459	enriched	core	pldA	phospholipase A1 [EC:3.1.1.32 3.1.1.4]
K01070	0.268995	0.000784602	0.00613378	enriched	core	frmB	S-formylglutathione hydrolase [EC:3.1.2.12]
K01075	0.352558	4.93596e-06	0.000194201	enriched	core	E3.1.2.23	4-hydroxybenzoyl-CoA thioesterase [EC:3.1.2.23]
K01085	0.613058	0.0105965	0.0413093	enriched	core	agp	glucose-1-phosphatase [EC:3.1.3.10]
K01089	0.524912	0.00018063	0.00230259	enriched	core	hisB	imidazoleglycerol-phosphate dehydratase / histidinol-phosphatase [EC:4.2.1.19 3.1.3.15]
K01093	0.563359	0.00196273	0.0116859	enriched	core	appA	4-phytase / acid phosphatase [EC:3.1.3.26 3.1.3.2]
K01096	0.825936	0.0121276	0.0458678	enriched	core	pgpB	phosphatidylglycerophosphatase B [EC:3.1.3.27 3.1.3.81 3.1.3.4 3.6.1.27]
K01118	0.505467	0.00103054	0.00743566	enriched	core	acpD	FMN-dependent NADH-azoreductase [EC:1.7.-.-]
K01141	1.44875	5.58072e-06	0.000212724	enriched	core	sbcB	exodeoxyribonuclease I [EC:3.1.11.1]
K01143	0.939601	0.000876134	0.00663639	enriched	core	E3.1.11.3	exodeoxyribonuclease (lambda-induced) [EC:3.1.11.3]
K01150	1.47613	6.38595e-05	0.00115125	enriched	core	endA	deoxyribonuclease I [EC:3.1.21.1]
K01160	0.627941	6.47694e-05	0.0011587	enriched	core	rusA	crossover junction endodeoxyribonuclease RusA [EC:3.1.22.4]
K01166	0.374685	0.000801601	0.00623325	enriched	core	E3.1.27.1	ribonuclease T2 [EC:3.1.27.1]
K01167	0.359974	0.00127665	0.00863167	enriched	core	E3.1.27.3	ribonuclease T1 [EC:3.1.27.3]
K01204	0.379901	0.00428185	0.0207579	enriched	core	NAGA	alpha-N-acetylgalactosaminidase [EC:3.2.1.49]
K01205	0.19801	0.00365419	0.0184114	enriched	core	NAGLU	alpha-N-acetylglucosaminidase [EC:3.2.1.50]
K01210	0.215674	0.00120264	0.00831015	enriched	core	E3.2.1.58	glucan 1,3-beta-glucosidase [EC:3.2.1.58]
K01226	1.24097	1.42139e-05	0.000404368	enriched	core	treC	trehalose-6-phosphate hydrolase [EC:3.2.1.93]
K01227	0.292736	0.00252336	0.0140758	enriched	core	E3.2.1.96	mannosyl-glycoprotein endo-beta-N-acetylglucosaminidase [EC:3.2.1.96]
K01231	1.45078	0.0005838	0.00501025	enriched	core	MAN2	alpha-mannosidase II [EC:3.2.1.114]
K01241	0.435844	0.000386139	0.00383313	enriched	core	amn	AMP nucleosidase [EC:3.2.2.4]
K01252	0.335181	0.00779773	0.0327876	enriched	core	entB	bifunctional isochorismate lyase / aryl carrier protein [EC:3.3.2.1 6.3.2.14]
K01267	0.33987	0.012528	0.0470163	enriched	core	DNPEP	aspartyl aminopeptidase [EC:3.4.11.21]
K01270	0.441981	0.0126302	0.0473086	enriched	core	pepD	dipeptidase D [EC:3.4.13.-]
K01407	2.90319	8.43894e-09	2.06998e-06	enriched	core	ptrA	protease III [EC:3.4.24.55]
K01414	0.484066	4.72488e-05	0.000945828	enriched	core	prlC	oligopeptidase A [EC:3.4.24.70]
K01432	0.28094	3.85117e-05	0.000829405	enriched	core	AFMID	arylformamidase [EC:3.5.1.9]
K01433	0.254576	0.00685453	0.0298437	enriched	core	purU	formyltetrahydrofolate deformylase [EC:3.5.1.10]
K01457	0.478206	6.15835e-05	0.00112169	enriched	core	E3.5.1.54	allophanate hydrolase [EC:3.5.1.54]
K01458	0.381146	3.72563e-05	0.000809231	enriched	core	hutG	N-formylglutamate deformylase [EC:3.5.1.68]
K01479	0.313398	0.00203826	0.0119774	enriched	core	hutG	formiminoglutamase [EC:3.5.3.8]
K01483	0.451245	0.00034454	0.00356585	enriched	core	allA	ureidoglycolate lyase [EC:4.3.2.3]
K01484	0.429889	0.00583579	0.0263016	enriched	core	astB	succinylarginine dihydrolase [EC:3.5.3.23]
K01502	0.707744	6.96608e-07	5.16682e-05	enriched	core	E3.5.5.7	aliphatic nitrilase [EC:3.5.5.7]
K01517	0.875736	0.00013497	0.00194838	enriched	core	ADPRM	manganese-dependent ADP-ribose/CDP-alcohol diphosphatase [EC:3.6.1.13 3.6.1.16 3.6.1.53]
K01521	0.592046	0.000570455	0.00493829	enriched	core	cdh	CDP-diacylglycerol pyrophosphatase [EC:3.6.1.26]
K01525	0.480544	0.000293918	0.0031955	enriched	core	apaH	bis(5'-nucleosyl)-tetraphosphatase (symmetrical) [EC:3.6.1.41]
K01546	0.232822	0.00557413	0.0255167	enriched	core	kdpA	K+-transporting ATPase ATPase A chain [EC:3.6.3.12]
K01547	0.253553	0.00364854	0.0183909	enriched	core	kdpB	K+-transporting ATPase ATPase B chain [EC:3.6.3.12]
K01548	0.251448	0.00270014	0.0147308	enriched	core	kdpC	K+-transporting ATPase ATPase C chain [EC:3.6.3.12]
K01581	0.174122	0.00699894	0.0302915	enriched	core	E4.1.1.17	ornithine decarboxylase [EC:4.1.1.17]
K01584	0.352048	0.000539882	0.00475259	enriched	core	adiA	arginine decarboxylase [EC:4.1.1.19]
K01587	0.733409	0.00388974	0.0193179	enriched	core	PAICS	phosphoribosylaminoimidazole carboxylase / phosphoribosylaminoimidazole-succinocarboxamide synthase [EC:4.1.1.21 6.3.2.6]
K01617	0.18606	0.00405559	0.0199092	enriched	core	dmpH	2-oxo-3-hexenedioate decarboxylase [EC:4.1.1.77]
K01631	0.335483	0.00300317	0.0159513	enriched	core	dgoA	2-dehydro-3-deoxyphosphogalactonate aldolase [EC:4.1.2.21]
K01659	0.392312	0.000177018	0.00227144	enriched	core	prpC	2-methylcitrate synthase [EC:2.3.3.5]
K01666	0.447925	5.63395e-05	0.00106162	enriched	core	mhpE	4-hydroxy 2-oxovalerate aldolase [EC:4.1.3.39]
K01673	0.12584	0.00295429	0.0157418	enriched	core	cynT	carbonic anhydrase [EC:4.2.1.1]
K01682	0.819099	0.000216815	0.00261794	enriched	core	acnB	aconitate hydratase 2 / 2-methylisocitrate dehydratase [EC:4.2.1.3 4.2.1.99]
K01690	0.634295	0.000145759	0.00201536	enriched	core	edd	phosphogluconate dehydratase [EC:4.2.1.12]
K01707	0.354798	0.00197478	0.0117234	enriched	core	kdgD	5-dehydro-4-deoxyglucarate dehydratase [EC:4.2.1.41]
K01708	0.415433	0.00539836	0.0248193	enriched	core	garD	galactarate dehydratase [EC:4.2.1.42]
K01713	0.680157	6.39899e-07	4.91039e-05	enriched	core	pheC	cyclohexadienyl dehydratase [EC:4.2.1.51 4.2.1.91]
K01732	1.60822	0.000392349	0.00386844	enriched	core	E4.2.2.10	pectin lyase [EC:4.2.2.10]
K01734	0.221827	0.00731038	0.0312953	enriched	core	mgsA	methylglyoxal synthase [EC:4.2.3.3]
K01752	0.289118	0.00661849	0.0290437	enriched	core	E4.3.1.17	L-serine dehydratase [EC:4.3.1.17]
K01753	0.434172	0.000489309	0.00447632	enriched	core	dsdA	D-serine dehydratase [EC:4.3.1.18]
K01792	0.250452	0.00349616	0.0178465	enriched	core	E5.1.3.15	glucose-6-phosphate 1-epimerase [EC:5.1.3.15]
K01796	0.112486	0.00799073	0.0333228	enriched	core	E5.1.99.4	alpha-methylacyl-CoA racemase [EC:5.1.99.4]
K01800	0.320309	0.00115588	0.00806647	enriched	core	maiA	maleylacetoacetate isomerase [EC:5.2.1.2]
K01801	0.26534	0.000909465	0.00682213	enriched	core	nagL	maleylpyruvate isomerase [EC:5.2.1.4]
K01815	0.399917	0.00817849	0.0338636	enriched	core	kduI	4-deoxy-L-threo-5-hexosulose-uronate ketol-isomerase [EC:5.3.1.17]
K01816	0.150536	0.00013603	0.00195799	enriched	core	hyi	hydroxypyruvate isomerase [EC:5.3.1.22]
K01821	0.303383	0.000614775	0.00517743	enriched	core	praC	4-oxalocrotonate tautomerase [EC:5.3.2.6]
K01825	0.634239	8.39064e-05	0.00139613	enriched	core	fadB	3-hydroxyacyl-CoA dehydrogenase / enoyl-CoA hydratase / 3-hydroxybutyryl-CoA epimerase / enoyl-CoA isomerase [EC:1.1.1.35 4.2.1.17 5.1.2.3 5.3.3.8]
K01826	0.365087	1.28274e-07	1.6882e-05	enriched	core	hpaF	5-carboxymethyl-2-hydroxymuconate isomerase [EC:5.3.3.10]
K01894	0.258948	0.00134049	0.00893841	enriched	core	gluQ	glutamyl-Q tRNA(Asp) synthetase [EC:6.1.1.-]
K01919	0.184387	0.00329149	0.0170631	enriched	core	gshA	glutamate--cysteine ligase [EC:6.3.2.2]
K01920	0.210753	0.00172698	0.0106692	enriched	core	gshB	glutathione synthase [EC:6.3.2.3]
K01935	0.10365	0.0108287	0.0420506	enriched	core	bioD	dethiobiotin synthetase [EC:6.3.3.3]
K01941	0.435803	6.9069e-05	0.00120512	enriched	core	E6.3.4.6	urea carboxylase [EC:6.3.4.6]
K01958	0.161345	0.00441654	0.0212086	enriched	core	PC	pyruvate carboxylase [EC:6.4.1.1]
K01968	0.116358	0.00362827	0.0183136	enriched	core	E6.4.1.4A	3-methylcrotonyl-CoA carboxylase alpha subunit [EC:6.4.1.4]
K02000	0.443186	0.00158731	0.0101166	enriched	core	proV	glycine betaine/proline transport system ATP-binding protein [EC:3.6.3.32]
K02001	0.360739	0.00416831	0.0203257	enriched	core	proW	glycine betaine/proline transport system permease protein
K02002	0.679513	0.000672969	0.00546624	enriched	core	proX	glycine betaine/proline transport system substrate-binding protein
K02014	0.280834	0.000658379	0.0053886	enriched	core	TC.FEV.OM	iron complex outermembrane recepter protein
K02019	0.245816	5.04296e-06	0.00019607	enriched	core	modE	molybdate transport system regulatory protein
K02022	0.269088	0.000548107	0.00478175	enriched	core	ABC.MR.TX	HlyD family secretion protein
K02024	0.519955	0.00128837	0.00869148	enriched	core	lamB	maltoporin
K02028	0.148363	0.00239205	0.0135507	enriched	core	ABC.PA.A	polar amino acid transport system ATP-binding protein [EC:3.6.3.21]
K02029	0.216944	0.0102997	0.0404437	enriched	core	ABC.PA.P	polar amino acid transport system permease protein
K02030	0.121999	0.00341378	0.017518	enriched	core	ABC.PA.S	polar amino acid transport system substrate-binding protein
K02041	0.162596	0.00360583	0.0182451	enriched	core	phnC	phosphonate transport system ATP-binding protein [EC:3.6.3.28]
K02042	0.239938	0.00446213	0.0213549	enriched	core	phnE	phosphonate transport system permease protein
K02043	0.747691	9.76191e-06	0.000313672	enriched	core	phnF	GntR family transcriptional regulator, phosphonate transport system regulatory protein
K02052	0.150796	0.00704179	0.0304289	enriched	core	ABC.SP.A	putative spermidine/putrescine transport system ATP-binding protein
K02055	0.140202	0.0103997	0.0407329	enriched	core	ABC.SP.S	putative spermidine/putrescine transport system substrate-binding protein
K02071	1.06263	1.75561e-05	0.000478445	enriched	core	metN	D-methionine transport system ATP-binding protein
K02072	1.04972	3.71698e-05	0.000808859	enriched	core	metI	D-methionine transport system permease protein
K02073	1.12703	5.00263e-05	0.000982335	enriched	core	metQ	D-methionine transport system substrate-binding protein
K02099	0.513784	7.97386e-06	0.000274937	enriched	core	araC	AraC family transcriptional regulator, arabinose operon regulatory protein
K02106	0.316822	0.00230962	0.0131883	enriched	core	atoE	short-chain fatty acids transporter
K02145	0.949584	0.00866472	0.0353432	enriched	core	ATPeV1A	V-type H+-transporting ATPase subunit A [EC:3.6.3.14]
K02164	0.643926	0.00196368	0.0116859	enriched	core	norE	nitric oxide reductase NorE protein
K02168	0.999759	0.00176584	0.0108633	enriched	core	betT	choline/glycine/proline betaine transport protein
K02192	0.429364	0.0032517	0.0169094	enriched	core	bfd	bacterioferritin-associated ferredoxin
K02204	0.134612	0.00307961	0.0162211	enriched	core	thrB2	homoserine kinase type II [EC:2.7.1.39]
K02225	1.00458	1.25025e-07	1.6762e-05	enriched	core	cobC1	cobalamin biosynthetic protein CobC
K02227	0.187641	0.00574441	0.02611	enriched	core	cbiB	adenosylcobinamide-phosphate synthase [EC:6.3.1.10]
K02228	0.623974	9.17196e-05	0.00148135	enriched	core	cobF	precorrin-6A synthase [EC:2.1.1.152]
K02229	0.826931	1.21743e-05	0.000364073	enriched	core	cobG	precorrin-3B synthase [EC:1.14.13.83]
K02234	0.359914	9.18508e-06	0.00030094	enriched	core	cobW	cobalamin biosynthesis protein CobW
K02258	0.292951	0.00143388	0.00939592	enriched	core	COX11	cytochrome c oxidase assembly protein subunit 11
K02278	0.266085	0.0002104	0.00256974	enriched	core	cpaA	prepilin peptidase CpaA [EC:3.4.23.43]
K02280	0.207832	0.00024005	0.00280267	enriched	core	cpaC	pilus assembly protein CpaC
K02294	0.345089	0.00107847	0.00768436	enriched	core	crtR	beta-carotene hydroxylase [EC:1.14.13.-]
K02297	0.583181	0.000408075	0.00395645	enriched	core	cyoA	cytochrome o ubiquinol oxidase subunit II [EC:1.10.3.10]
K02298	0.379445	0.00349031	0.0178244	enriched	core	cyoB	cytochrome o ubiquinol oxidase subunit I [EC:1.10.3.10]
K02300	0.591971	0.00225561	0.0129285	enriched	core	cyoD	cytochrome o ubiquinol oxidase subunit IV
K02302	0.197656	0.00114702	0.00801644	enriched	core	cysG	uroporphyrin-III C-methyltransferase / precorrin-2 dehydrogenase / sirohydrochlorin ferrochelatase [EC:2.1.1.107 1.3.1.76 4.99.1.4]
K02303	0.240769	0.00232127	0.0132268	enriched	core	cobA	uroporphyrin-III C-methyltransferase [EC:2.1.1.107]
K02317	1.23754	1.46968e-05	0.000416078	enriched	core	dnaT	DNA replication protein DnaT
K02339	0.292493	0.00179273	0.0109478	enriched	core	DPO3C	DNA polymerase III subunit chi [EC:2.7.7.7]
K02362	0.360322	5.43426e-05	0.0010384	enriched	core	entD	enterobactin synthetase component D [EC:6.3.2.14 2.7.8.-]
K02363	0.261179	0.00215266	0.012467	enriched	core	entE	2,3-dihydroxybenzoate-AMP ligase [EC:6.3.2.14 2.7.7.58]
K02364	0.399963	0.00043933	0.00416495	enriched	core	entF	enterobactin synthetase component F [EC:6.3.2.14]
K02386	0.429382	5.07869e-05	0.00099226	enriched	core	flgA	flagella basal body P-ring formation protein FlgA
K02389	0.299901	0.00364288	0.0183783	enriched	core	flgD	flagellar basal-body rod modification protein FlgD
K02391	0.529227	2.2454e-05	0.000572188	enriched	core	flgF	flagellar basal-body rod protein FlgF
K02393	0.355007	0.000433339	0.00413285	enriched	core	flgH	flagellar L-ring protein precursor FlgH
K02394	0.233489	0.00258961	0.0142901	enriched	core	flgI	flagellar P-ring protein precursor FlgI
K02395	0.425114	0.000122807	0.00182242	enriched	core	flgJ	flagellar protein FlgJ
K02398	0.7655	6.40913e-06	0.000238837	enriched	core	flgM	negative regulator of flagellin synthesis FlgM
K02399	1.13898	5.32435e-06	0.000204961	enriched	core	flgN	flagella synthesis protein FlgN
K02402	0.993161	2.25322e-05	0.000572583	enriched	core	flhC	flagellar transcriptional activator FlhC
K02403	1.17824	9.27727e-06	0.000302263	enriched	core	flhD	flagellar transcriptional activator FlhD
K02404	0.322068	0.000488155	0.00447289	enriched	core	flhF	flagellar biosynthesis protein FlhF
K02411	0.31757	0.00236718	0.0134294	enriched	core	fliH	flagellar assembly protein FliH
K02414	0.569904	0.000103835	0.00161025	enriched	core	fliK	flagellar hook-length control protein FliK
K02415	0.307431	0.00411717	0.0201353	enriched	core	fliL	flagellar FliL protein
K02423	0.798494	0.000686888	0.00554454	enriched	core	fliT	flagellar protein FliT
K02439	0.670393	0.00567229	0.0258742	enriched	core	glpE	thiosulfate sulfurtransferase [EC:2.8.1.1]
K02442	1.6704	0.00102442	0.00740112	enriched	core	glpM	membrane protein GlpM
K02444	0.378659	0.000725199	0.00578572	enriched	core	glpR	DeoR family transcriptional regulator, glycerol-3-phosphate regulon repressor
K02452	0.493648	5.43951e-05	0.0010384	enriched	core	gspC	general secretion pathway protein C
K02457	0.36706	0.000893278	0.00674818	enriched	core	gspH	general secretion pathway protein H
K02458	0.288623	0.00484993	0.0228287	enriched	core	gspI	general secretion pathway protein I
K02459	0.394061	0.000241234	0.00280534	enriched	core	gspJ	general secretion pathway protein J
K02460	0.266816	0.00130212	0.0087625	enriched	core	gspK	general secretion pathway protein K
K02461	0.416313	0.000104263	0.0016129	enriched	core	gspL	general secretion pathway protein L
K02462	0.420223	0.00020833	0.00254981	enriched	core	gspM	general secretion pathway protein M
K02463	0.594467	0.000140349	0.00198363	enriched	core	gspN	general secretion pathway protein N
K02468	2.04519	2.85262e-08	5.36661e-06	enriched	core	srlR	DeoR family transcriptional regulator, glucitol operon repressor
K02471	0.256168	2.26291e-06	0.000112797	enriched	core	yddA	putative ATP-binding cassette transporter
K02474	0.223435	0.00519066	0.0240849	enriched	core	wbpO	UDP-N-acetyl-D-galactosamine dehydrogenase [EC:1.1.1.-]
K02487	1.20851	6.2048e-06	0.00023346	enriched	core	pilL	type IV pili sensor histidine kinase and response regulator
K02494	0.617352	0.000103678	0.00161025	enriched	core	lolB	outer membrane lipoprotein LolB
K02496	0.587587	0.00105715	0.00757409	enriched	core	hemX	uroporphyrin-III C-methyltransferase [EC:2.1.1.107]
K02498	0.31637	0.000537398	0.00474505	enriched	core	hemY	HemY protein
K02504	0.611767	0.00582365	0.0262876	enriched	core	hofB	protein transport protein HofB
K02507	0.879952	0.0135554	0.0499557	enriched	core	hofQ	protein transport protein HofQ
K02508	1.05305	0.000505199	0.00457503	enriched	core	hpaA	AraC family transcriptional regulator, 4-hydroxyphenylacetate 3-monooxygenase operon regulatory protein
K02509	0.678237	1.38021e-07	1.76166e-05	enriched	core	hpaH	2-oxo-hept-3-ene-1,7-dioate hydratase [EC:4.2.1.-]
K02521	0.518335	0.000536498	0.00474069	enriched	core	ilvY	LysR family transcriptional regulator, positive regulator for ilvC
K02525	1.80502	2.31171e-08	4.42028e-06	enriched	core	kdgR	LacI family transcriptional regulator, kdg operon repressor
K02526	0.416119	0.00386881	0.0192434	enriched	core	kdgT	2-keto-3-deoxygluconate permease
K02532	1.21921	0.000151428	0.00205857	enriched	core	lacY	MFS transporter, OHS family, lactose permease
K02538	1.82304	0.00495553	0.0232136	enriched	N.A.	manR	activator of the mannose operon, transcriptional antiterminator
K02540	1.32418	0.00645024	0.0284983	enriched	core	MCM2	DNA replication licensing factor MCM2 [EC:3.6.4.12]
K02541	1.01204	0.00786776	0.0329632	enriched	core	MCM3	DNA replication licensing factor MCM3 [EC:3.6.4.12]
K02553	0.446666	0.00564791	0.0257918	enriched	core	rraA	regulator of ribonuclease activity A
K02554	0.41793	3.92511e-05	0.000840188	enriched	core	mhpD	2-keto-4-pentenoate hydratase [EC:4.2.1.80]
K02557	0.19805	0.000799524	0.00622483	enriched	core	motB	chemotaxis protein MotB
K02562	1.01071	0.00240725	0.0136104	enriched	core	mtlR	mannitol operon repressor
K02570	0.398085	0.00778869	0.0327614	enriched	core	napD	periplasmic nitrate reductase NapD
K02575	0.113105	0.00648313	0.0286003	enriched	core	NRT	MFS transporter, NNP family, nitrate/nitrite transporter
K02621	0.237914	0.0048454	0.0228246	enriched	core	parC	topoisomerase IV subunit A [EC:5.99.1.-]
K02623	0.737591	2.98315e-07	3.02569e-05	enriched	core	pcaQ	LysR family transcriptional regulator, pca operon transcriptional activator
K02624	0.364738	0.000211677	0.00257456	enriched	core	pcaR	IclR family transcriptional regulator, pca regulon regulatory protein
K02625	1.31951	0.00159055	0.0101221	enriched	core	pcaT	MFS transporter, MHS family, dicarboxylic acid transporter PcaT
K02651	0.423078	0.000104441	0.0016135	enriched	core	flp	pilus assembly protein Flp/PilA
K02655	0.508617	0.000123035	0.00182348	enriched	core	pilE	type IV pilus assembly protein PilE
K02659	0.522857	0.000458089	0.00427977	enriched	core	pilI	twitching motility protein PilI
K02661	0.964063	0.00018946	0.00238388	enriched	core	pilK	type IV pilus assembly protein PilK
K02671	0.310665	0.00585161	0.0263424	enriched	core	pilV	type IV pilus assembly protein PilV
K02672	0.442803	0.00122793	0.00841023	enriched	core	pilW	type IV pilus assembly protein PilW
K02673	2.06322	2.05943e-07	2.37829e-05	enriched	core	pilX	type IV pilus assembly protein PilX
K02674	0.266552	0.00101192	0.00734476	enriched	core	pilY1	type IV pilus assembly protein PilY1
K02686	0.463446	0.00814165	0.033747	enriched	core	priB	primosomal replication protein N
K02688	1.21024	7.35027e-09	1.86377e-06	enriched	core	prpR	transcriptional regulator, propionate catabolism operon regulatory protein
K02742	0.530946	0.00814015	0.033747	enriched	core	sprT	SprT protein
K02757	0.920645	0.000970984	0.00713822	enriched	core	PTS-Bgl-EIIC	PTS system, beta-glucoside-specific IIC component
K02791	0.804917	0.00800505	0.0333587	enriched	core	PTS-MalGlc-EIIC	PTS system, maltose/glucose-specific IIC component
K02810	1.03563	0.00407468	0.0199778	enriched	core	PTS-Scr-EIIC	PTS system, sucrose-specific IIC component
K02819	1.28843	0.00061645	0.00517954	enriched	core	PTS-Tre-EIIC	PTS system, trehalose-specific IIC component
K02821	0.381061	0.00306172	0.0161519	enriched	core	PTS-Ula-EIIA	PTS system, ascorbate-specific IIA component [EC:2.7.1.194]
K02839	0.739428	0.000983541	0.00720152	enriched	core	prfH	peptide chain release factor
K02848	0.650202	0.00740784	0.0315693	enriched	core	waaP	heptose I phosphotransferase [EC:2.7.1.-]
K02853	1.73081	0.00957637	0.0382268	enriched	N.A.	wzyE	enterobacterial common antigen polymerase [EC:2.4.1.-]
K02854	0.285509	0.0107464	0.0418181	enriched	core	rhaR	AraC family transcriptional regulator, L-rhamnose operon transcriptional activator RhaR
K02855	0.589074	0.000139245	0.00198309	enriched	core	rhaS	AraC family transcriptional regulator, L-rhamnose operon regulatory protein RhaS
K02857	0.751534	0.00416773	0.0203257	enriched	core	RHBDL1_2_3	rhomboid-related protein 1/2/3 [EC:3.4.21.105]
K02925	0.545081	0.0002688	0.00300891	enriched	core	RP-L3e	large subunit ribosomal protein L3e
K03002	1.36171	0.0027521	0.014882	enriched	core	RPA2	DNA-directed RNA polymerase I subunit RPA2 [EC:2.7.7.6]
K03103	1.04785	0.00286466	0.0153625	enriched	core	MINPP1	multiple inositol-polyphosphate phosphatase / 2,3-bisphosphoglycerate 3-phosphatase [EC:3.1.3.62 3.1.3.80]
K03108	1.11244	0.0124405	0.046778	enriched	core	SRP72	signal recognition particle subunit SRP72
K03112	0.731383	5.36334e-05	0.00103231	enriched	core	damX	DamX protein
K03117	0.143997	0.0117705	0.0448371	enriched	core	tatB	sec-independent protein translocase protein TatB
K03119	0.193808	0.000472092	0.00438414	enriched	core	tauD	taurine dioxygenase [EC:1.14.11.17]
K03120	0.714072	0.00977889	0.0388359	enriched	core	TBP	transcription initiation factor TFIID TATA-box-binding protein
K03132	1.76672	6.70949e-07	5.01664e-05	enriched	core	TAF7	transcription initiation factor TFIID subunit 7
K03134	1.10868	0.0098844	0.0391483	enriched	N.A.	TAF10	transcription initiation factor TFIID subunit 10
K03137	1.46474	0.00785682	0.0329292	enriched	N.A.	TFIIE2	transcription initiation factor TFIIE subunit beta
K03142	0.452782	0.00353227	0.0179993	enriched	core	TFIIH2	transcription initiation factor TFIIH subunit 2
K03152	0.297481	0.00638691	0.0282897	enriched	core	thiJ	protein deglycase [EC:3.5.1.124]
K03164	0.780587	0.00707566	0.0305371	enriched	core	TOP2	DNA topoisomerase II [EC:5.99.1.3]
K03181	1.75592	7.63607e-08	1.18588e-05	enriched	core	ubiC	chorismate--pyruvate lyase [EC:4.1.3.40]
K03185	0.19091	0.0106914	0.0416514	enriched	core	ubiH	2-octaprenyl-6-methoxyphenol hydroxylase [EC:1.14.13.-]
K03187	0.269688	0.0025833	0.0142736	enriched	core	ureE	urease accessory protein
K03188	0.238105	0.00287963	0.0154144	enriched	core	ureF	urease accessory protein
K03190	0.232109	0.00250122	0.0139991	enriched	core	ureD	urease accessory protein
K03192	0.446181	0.000251622	0.00289097	enriched	core	ureJ	urease accessory protein
K03194	0.974115	3.87432e-05	0.000832229	enriched	core	virB1	type IV secretion system protein VirB1
K03196	0.512841	4.35878e-05	0.000898247	enriched	core	virB11	type IV secretion system protein VirB11
K03197	0.486913	3.27441e-06	0.000148124	enriched	core	virB2	type IV secretion system protein VirB2
K03198	0.57103	0.000810774	0.00628781	enriched	core	virB3	type IV secretion system protein VirB3
K03199	0.436099	4.7829e-07	4.13447e-05	enriched	core	virB4	type IV secretion system protein VirB4
K03200	0.486246	1.09508e-07	1.57478e-05	enriched	core	virB5	type IV secretion system protein VirB5
K03201	0.648245	2.96913e-05	0.00068988	enriched	core	virB6	type IV secretion system protein VirB6
K03202	2.49191	2.67219e-05	0.000646648	enriched	N.A.	virB7	type IV secretion system protein VirB7
K03203	0.789101	2.29086e-05	0.000578369	enriched	core	virB8	type IV secretion system protein VirB8
K03204	0.445637	2.6443e-07	2.82964e-05	enriched	core	virB9	type IV secretion system protein VirB9
K03205	0.257735	0.00662599	0.0290498	enriched	core	virD4	type IV secretion system protein VirD4
K03219	1.46991	2.13285e-07	2.39207e-05	enriched	core	yscC	type III secretion protein C
K03220	1.76724	7.00697e-08	1.10445e-05	enriched	core	yscD	type III secretion protein D
K03222	0.822682	0.000399742	0.00391423	enriched	core	yscJ	type III secretion protein J
K03223	0.754255	0.00211134	0.0122827	enriched	core	yscL	type III secretion protein L
K03224	0.787052	0.000142602	0.00199677	enriched	core	yscN	ATP synthase in type III secretion protein N [EC:3.6.3.14]
K03225	1.0218	0.000269404	0.00300963	enriched	core	yscQ	type III secretion protein Q
K03226	0.80192	5.29161e-05	0.00102019	enriched	core	yscR	type III secretion protein R
K03227	1.16665	6.40986e-05	0.001152	enriched	core	yscS	type III secretion protein S
K03228	0.894469	6.74393e-05	0.00119003	enriched	core	yscT	type III secretion protein T
K03229	1.07331	2.4007e-05	0.000599609	enriched	core	yscU	type III secretion protein U
K03230	0.589064	0.000219551	0.00264277	enriched	core	yscV	type III secretion protein V
K03269	0.315884	0.00151051	0.00973404	enriched	core	lpxH	UDP-2,3-diacylglucosamine hydrolase [EC:3.6.1.54]
K03285	1.83007	5.26413e-09	1.46193e-06	enriched	core	TC.GBP	general bacterial porin, GBP family
K03286	0.240965	0.00171627	0.0106143	enriched	core	TC.OOP	OmpA-OmpF porin, OOP family
K03288	0.645742	0.000144587	0.0020149	enriched	core	citA	MFS transporter, MHS family, citrate/tricarballylate:H+ symporter
K03292	0.346217	7.4028e-05	0.00126641	enriched	core	TC.GPH	glycoside/pentoside/hexuronide:cation symporter, GPH family
K03299	0.190823	0.00511371	0.0237919	enriched	core	TC.GNTP	gluconate:H+ symporter, GntP family
K03300	0.780067	4.29245e-05	0.000890269	enriched	core	TC.CITMHS	citrate-Mg2+:H+ or citrate-Ca2+:H+ symporter, CitMHS family
K03304	0.24111	0.0104494	0.0408862	enriched	core	tehA	tellurite resistance protein
K03310	0.500561	0.0085701	0.035062	enriched	core	TC.AGCS	alanine or glycine:cation symporter, AGCS family
K03311	1.17467	0.00144962	0.00948311	enriched	core	TC.LIVCS	branched-chain amino acid:cation transporter, LIVCS family
K03314	0.931217	0.00177379	0.0108926	enriched	core	nhaB	Na+:H+ antiporter, NhaB family
K03324	0.381418	7.65185e-07	5.31257e-05	enriched	core	yjbB	phosphate:Na+ symporter
K03347	0.931724	0.00809673	0.0336445	enriched	core	CUL1	cullin 1
K03381	0.350286	5.14784e-05	0.000997533	enriched	core	catA	catechol 1,2-dioxygenase [EC:1.13.11.1]
K03382	1.29372	3.5658e-06	0.000155774	enriched	core	atzB	hydroxydechloroatrazine ethylaminohydrolase [EC:3.5.4.43]
K03387	0.847622	2.66702e-05	0.000646648	enriched	core	ahpF	alkyl hydroperoxide reductase subunit F [EC:1.6.4.-]
K03396	0.393116	3.46614e-07	3.28691e-05	enriched	core	gfa	S-(hydroxymethyl)glutathione synthase [EC:4.4.1.22]
K03400	0.429061	0.00111268	0.00786088	enriched	core	luxC	long-chain-fatty-acyl-CoA reductase [EC:1.2.1.50]
K03406	0.347751	0.00884587	0.0358881	enriched	core	mcp	methyl-accepting chemotaxis protein
K03414	0.32903	0.00540398	0.0248353	enriched	core	cheZ	chemotaxis protein CheZ
K03415	0.99738	9.98872e-06	0.00031865	enriched	core	cheV	two-component system, chemotaxis family, response regulator CheV
K03430	0.232386	0.00243097	0.0137087	enriched	core	phnW	2-aminoethylphosphonate-pyruvate transaminase [EC:2.6.1.37]
K03435	0.697579	0.00544201	0.0249707	enriched	core	fruR1	LacI family transcriptional regulator, fructose operon transcriptional repressor
K03439	0.137414	0.00357055	0.0181231	enriched	core	trmB	tRNA (guanine-N7-)-methyltransferase [EC:2.1.1.33]
K03445	0.629882	0.00386258	0.0192288	enriched	core	nepI	MFS transporter, DHA1 family, purine ribonucleoside efflux pump
K03448	0.831097	0.00797496	0.0332808	enriched	core	FEN2	MFS transporter, ACS family, pantothenate transporter
K03451	1.28248	5.37794e-05	0.00103296	enriched	core	TC.BCT	betaine/carnitine transporter, BCCT family
K03458	0.25884	0.0130254	0.0484311	enriched	core	TC.NCS2	nucleobase:cation symporter-2, NCS2 family
K03462	0.507485	0.00033394	0.00350277	enriched	core	NAMPT	nicotinamide phosphoribosyltransferase [EC:2.4.2.12]
K03468	1.74398	3.43388e-09	9.76897e-07	enriched	core	aaeB	p-hydroxybenzoic acid efflux pump subunit AaeB
K03472	2.43969	2.17549e-07	2.41272e-05	enriched	core	epd	D-erythrose 4-phosphate dehydrogenase [EC:1.2.1.72]
K03473	1.99824	9.1097e-07	6.08715e-05	enriched	core	pdxB	erythronate-4-phosphate dehydrogenase [EC:1.1.1.290]
K03477	0.554036	0.00167422	0.010454	enriched	core	ulaR	DeoR family transcriptional regulator, ulaG and ulaABCDEF operon transcriptional repressor
K03485	1.78489	0.0130297	0.0484315	enriched	N.A.	treR	LacI family transcriptional regulator, trehalose operon repressor
K03486	1.39225	0.000516025	0.0046335	enriched	core	treR2	GntR family transcriptional regulator, trehalose operon transcriptional repressor
K03487	1.29511	0.000750267	0.00592894	enriched	core	ascG	LacI family transcriptional regulator, asc operon repressor
K03488	0.767636	0.00993045	0.0393173	enriched	core	licT	beta-glucoside operon transcriptional antiterminator
K03497	0.12029	0.000241179	0.00280534	enriched	core	parB	chromosome partitioning protein, ParB family
K03502	0.595465	0.00115345	0.00805619	enriched	core	umuC	DNA polymerase V
K03503	0.482218	0.00859368	0.0351461	enriched	core	umuD	DNA polymerase V [EC:3.4.21.-]
K03509	1.52565	0.000447036	0.00421254	enriched	core	POLH	DNA polymerase eta [EC:2.7.7.7]
K03516	2.28914	1.86384e-05	0.000502075	enriched	N.A.	flhE	flagellar protein FlhE
K03528	0.753274	4.17364e-05	0.000873991	enriched	core	zipA	cell division protein ZipA
K03535	0.268565	0.00150009	0.00971822	enriched	core	gudP	MFS transporter, ACS family, glucarate transporter
K03543	0.197868	0.00382681	0.0190997	enriched	core	emrA	membrane fusion protein, multidrug efflux system
K03554	0.787584	3.36191e-05	0.000752654	enriched	core	rdgC	recombination associated protein RdgC
K03557	0.557627	0.000185632	0.00234335	enriched	core	fis	Fis family transcriptional regulator, factor for inversion stimulation protein
K03561	0.207405	0.00210858	0.01228	enriched	core	exbB	biopolymer transport protein ExbB
K03566	0.85148	8.74414e-07	5.89547e-05	enriched	core	gcvA	LysR family transcriptional regulator, glycine cleavage system transcriptional activator
K03576	0.281585	0.000221711	0.00266328	enriched	core	metR	LysR family transcriptional regulator, regulator for metE and metH
K03582	0.265251	0.00930999	0.0374196	enriched	core	recB	exodeoxyribonuclease V beta subunit [EC:3.1.11.5]
K03586	0.516031	0.00299322	0.0159057	enriched	core	ftsL	cell division protein FtsL
K03591	0.611954	0.00516942	0.0240032	enriched	core	ftsN	cell division protein FtsN
K03597	0.788827	1.72707e-05	0.000472876	enriched	core	rseA	sigma-E factor negative regulatory protein RseA
K03598	0.28708	0.00457643	0.0217875	enriched	core	rseB	sigma-E factor negative regulatory protein RseB
K03599	0.281623	0.00454909	0.0216662	enriched	core	sspA	stringent starvation protein A
K03600	0.555453	0.000185636	0.00234335	enriched	core	sspB	stringent starvation protein B
K03607	0.726873	0.0003195	0.00339712	enriched	core	proQ	ProP effector
K03610	0.294085	0.00131582	0.00881249	enriched	core	minC	septum site-determining protein MinC
K03611	0.253645	0.00118836	0.00824574	enriched	core	dsbB	disulfide bond formation protein DsbB
K03612	0.582297	0.00688022	0.0299109	enriched	core	rnfG	electron transport complex protein RnfG
K03613	0.668459	0.00194283	0.0116026	enriched	core	rnfE	electron transport complex protein RnfE
K03614	0.452789	0.000447577	0.00421254	enriched	core	rnfD	electron transport complex protein RnfD
K03616	0.421949	0.000294508	0.0031955	enriched	core	rnfB	electron transport complex protein RnfB
K03617	0.686103	2.938e-05	0.000685378	enriched	core	rnfA	electron transport complex protein RnfA
K03630	0.153466	0.00431287	0.0208649	enriched	core	radC	DNA repair protein RadC
K03632	0.699962	0.013239	0.0490845	enriched	core	mukB	chromosome partition protein MukB
K03643	0.347849	0.000971224	0.00713822	enriched	core	lptE	LPS-assembly lipoprotein
K03645	0.995298	0.0102415	0.0402755	enriched	N.A.	seqA	negative modulator of initiation of replication
K03646	0.221521	0.00687399	0.0298997	enriched	core	tolA	colicin import membrane protein
K03656	0.589379	0.000243488	0.00282873	enriched	core	rep	ATP-dependent DNA helicase Rep [EC:3.6.4.12]
K03658	0.908018	8.67909e-05	0.00142984	enriched	core	helD	DNA helicase IV [EC:3.6.4.12]
K03669	0.341791	1.6201e-05	0.000449925	enriched	core	mdoH	membrane glycosyltransferase [EC:2.4.1.-]
K03670	0.405313	8.47071e-06	0.000284733	enriched	core	mdoG	periplasmic glucans biosynthesis protein
K03673	0.425636	0.000171763	0.0022273	enriched	core	dsbA	thiol:disulfide interchange protein DsbA
K03683	0.723947	0.000139872	0.00198363	enriched	core	rnt	ribonuclease T [EC:3.1.13.-]
K03690	0.528341	0.00072421	0.00578572	enriched	core	ubiJ	ubiquinone biosynthesis protein UbiJ
K03712	0.702136	3.84366e-06	0.00016278	enriched	core	marR	MarR family transcriptional regulator, multiple antibiotic resistance protein MarR
K03717	0.263873	0.0129144	0.048095	enriched	core	nhaR	LysR family transcriptional regulator, transcriptional activator of nhaA
K03719	0.256784	0.0035095	0.0179068	enriched	core	lrp	Lrp/AsnC family transcriptional regulator, leucine-responsive regulatory protein
K03721	0.7353	0.000551134	0.00480092	enriched	core	tyrR	transcriptional regulator of aroF, aroG, tyrA and aromatic amino acid transport
K03732	0.599075	2.41439e-05	0.000601739	enriched	core	rhlB	ATP-dependent RNA helicase RhlB [EC:3.6.4.13]
K03736	0.403963	0.000602271	0.00512392	enriched	core	eutC	ethanolamine ammonia-lyase small subunit [EC:4.3.1.7]
K03745	0.978689	0.000100972	0.00158169	enriched	core	slyX	SlyX protein
K03746	0.967783	6.17297e-08	1.00002e-05	enriched	core	hns	DNA-binding protein H-NS
K03749	0.443681	7.11594e-06	0.000255386	enriched	core	dedD	DedD protein
K03755	1.10906	0.0073194	0.0312953	enriched	core	adiY	AraC family transcriptional regulator, transcriptional activator of adiA
K03756	0.846577	0.000147538	0.00202692	enriched	core	potE	putrescine:ornithine antiporter
K03758	0.557654	0.00103179	0.00743566	enriched	core	arcD	arginine:ornithine antiporter / lysine permease
K03760	0.914002	0.000416991	0.00401634	enriched	core	eptA	lipid A ethanolaminephosphotransferase [EC:2.7.8.-]
K03761	0.616723	8.88586e-05	0.00145276	enriched	core	kgtP	MFS transporter, MHS family, alpha-ketoglutarate permease
K03762	0.33608	0.000544901	0.00477493	enriched	core	proP	MFS transporter, MHS family, proline/betaine transporter
K03773	0.470734	2.07318e-06	0.000105137	enriched	core	fklB	FKBP-type peptidyl-prolyl cis-trans isomerase FklB [EC:5.2.1.8]
K03774	1.14591	5.57434e-05	0.00106067	enriched	core	slpA	FKBP-type peptidyl-prolyl cis-trans isomerase SlpA [EC:5.2.1.8]
K03775	0.294418	0.00177434	0.0108926	enriched	core	slyD	FKBP-type peptidyl-prolyl cis-trans isomerase SlyD [EC:5.2.1.8]
K03776	1.5785	4.77109e-07	4.13447e-05	enriched	core	aer	aerotaxis receptor
K03777	0.299892	0.00728799	0.0312182	enriched	core	dld	D-lactate dehydrogenase [EC:1.1.1.28]
K03781	0.341233	0.00058378	0.00501025	enriched	core	katE	catalase [EC:1.11.1.6]
K03782	0.145288	0.00377313	0.0188813	enriched	core	katG	catalase-peroxidase [EC:1.11.1.21]
K03791	0.359469	1.47704e-05	0.000417147	enriched	core	K03791	putative chitinase
K03796	0.521492	0.00323433	0.0168491	enriched	core	bax	Bax protein
K03803	1.78979	0.000336738	0.00350906	enriched	N.A.	rseC	sigma-E factor negative regulatory protein RseC
K03805	1.1883	5.157e-05	0.000997533	enriched	core	dsbG	thiol:disulfide interchange protein DsbG
K03806	0.416977	0.000473634	0.00439496	enriched	core	ampD	N-acetyl-anhydromuramoyl-L-alanine amidase [EC:3.5.1.28]
K03807	1.49047	1.8566e-06	9.88976e-05	enriched	core	ampE	AmpE protein
K03808	0.453643	1.99408e-05	0.000525033	enriched	core	pqiA	paraquat-inducible protein A
K03812	2.9297	3.36892e-06	0.000149519	enriched	N.A.	rmf	ribosome modulation factor
K03814	0.185911	0.0112932	0.0435307	enriched	core	mtgA	monofunctional biosynthetic peptidoglycan transglycosylase [EC:2.4.1.-]
K03816	0.661402	0.000167076	0.00219704	enriched	core	xpt	xanthine phosphoribosyltransferase [EC:2.4.2.22]
K03837	1.96025	2.20354e-05	0.000566126	enriched	core	sdaC	serine transporter
K03840	2.27724	0.00231331	0.0131943	enriched	N.A.	fldB	flavodoxin II
K03846	0.425657	0.000899574	0.00677381	enriched	core	ALG9	alpha-1,2-mannosyltransferase [EC:2.4.1.259 2.4.1.261]
K03862	0.587261	1.18174e-08	2.81302e-06	enriched	core	vanA	vanillate monooxygenase [EC:1.14.13.82]
K03863	0.950701	3.40599e-06	0.000149915	enriched	core	vanB	vanillate monooxygenase ferredoxin subunit
K03894	0.884542	9.24509e-05	0.00148681	enriched	core	iucA	N2-citryl-N6-acetyl-N6-hydroxylysine synthase [EC:6.3.2.38]
K03895	0.662518	0.00111711	0.00788263	enriched	core	iucC	aerobactin synthase [EC:6.3.2.39]
K03896	1.13162	1.28293e-05	0.000376185	enriched	core	iucB	acetyl CoA:N6-hydroxylysine acetyl transferase [EC:2.3.1.102]
K03909	1.44117	0.00010331	0.00160882	enriched	core	TFPI	tissue factor pathway inhibitor
K03919	0.30082	3.11021e-05	0.000715407	enriched	core	alkB	DNA oxidative demethylase [EC:1.14.11.33]
K03923	2.06619	9.13282e-07	6.08715e-05	enriched	core	mdaB	modulator of drug activity B
K03981	0.48166	0.000360438	0.00365896	enriched	core	dsbC	thiol:disulfide interchange protein DsbC [EC:5.3.4.1]
K04024	0.514042	0.00347079	0.0177558	enriched	core	eutJ	ethanolamine utilization protein EutJ
K04033	1.00966	6.11632e-07	4.72455e-05	enriched	core	eutR	AraC family transcriptional regulator, ethanolamine operon transcriptional activator
K04044	0.228141	0.00664577	0.0290868	enriched	core	hscA	molecular chaperone HscA
K04045	0.470355	0.00104069	0.00749297	enriched	core	hscC	molecular chaperone HscC
K04046	0.495987	4.84335e-06	0.000191501	enriched	core	yegD	hypothetical chaperone protein
K04054	2.41723	6.01101e-07	4.68699e-05	enriched	core	yscK	type III secretion protein K
K04058	1.34266	0.00018428	0.00233897	enriched	core	yscW	type III secretion protein W
K04061	0.523515	0.00118987	0.00825125	enriched	core	flhB2	flagellar biosynthesis protein
K04062	0.341631	0.00869361	0.0354182	enriched	core	osmB	osmotically inducible lipoprotein OsmB
K04064	3.31182	4.33807e-12	5.62214e-09	enriched	N.A.	osmE	osmotically inducible lipoprotein OsmE
K04067	0.262087	0.000420095	0.00403623	enriched	core	priC	primosomal replication protein N''
K04073	0.543134	6.5833e-05	0.00117412	enriched	core	mhpF	acetaldehyde dehydrogenase [EC:1.2.1.10]
K04079	0.114613	0.00964692	0.0384558	enriched	core	HSP90A	molecular chaperone HtpG
K04080	0.249573	0.00318821	0.016661	enriched	core	ibpA	molecular chaperone IbpA
K04083	0.2709	0.00209515	0.0122189	enriched	core	hslO	molecular chaperone Hsp33
K04084	0.225841	0.00289794	0.0154911	enriched	core	dsbD	thiol:disulfide interchange protein DsbD [EC:1.8.1.8]
K04087	0.144959	0.007259	0.0311276	enriched	core	hflC	membrane protease subunit HflC [EC:3.4.-.-]
K04088	0.224048	0.000548114	0.00478175	enriched	core	hflK	membrane protease subunit HflK [EC:3.4.-.-]
K04090	0.387938	4.23207e-06	0.000173203	enriched	core	E1.2.7.8	indolepyruvate ferredoxin oxidoreductase [EC:1.2.7.8]
K04092	0.455786	0.00794777	0.033203	enriched	core	tyrA1	chorismate mutase [EC:5.4.99.5]
K04095	0.604569	9.3127e-07	6.0974e-05	enriched	core	fic	cell filamentation protein
K04097	0.342405	0.000547005	0.00478175	enriched	core	HPGDS	prostaglandin-H2 D-isomerase / glutathione transferase [EC:5.3.99.2 2.5.1.18]
K04098	0.264867	0.000748423	0.00592641	enriched	core	chqB	hydroxyquinol 1,2-dioxygenase [EC:1.13.11.37]
K04117	0.220599	0.00466903	0.0221381	enriched	core	aliB	cyclohexanecarboxyl-CoA dehydrogenase [EC:1.3.99.-]
K04118	0.339318	0.00117208	0.00814243	enriched	core	E1.3.1.62	pimeloyl-CoA dehydrogenase [EC:1.3.1.62]
K04257	0.892559	0.00123656	0.00843958	enriched	core	OLFR	olfactory receptor
K04306	1.94477	5.7731e-05	0.00107595	enriched	core	RXFP1	relaxin family peptide receptor 1
K04334	1.46709	0.000199016	0.00248005	enriched	core	csgA	major curlin subunit
K04335	1.13761	5.78854e-07	4.59632e-05	enriched	core	csgB	minor curlin subunit
K04338	1.23808	1.97252e-07	2.34136e-05	enriched	core	csgF	curli production assembly/transport component CsgF
K04501	1.35331	0.0126805	0.0474513	enriched	N.A.	SMAD4	mothers against decapentaplegic homolog 4
K04527	4.51933	0.000284255	0.00312493	enriched	N.A.	INSR	insulin receptor [EC:2.7.10.1]
K04568	0.2753	0.000745947	0.00591484	enriched	core	epmA	elongation factor P--(R)-beta-lysine ligase [EC:6.3.1.-]
K04612	1.42603	8.40819e-05	0.0013963	enriched	core	CASR	calcium-sensing receptor
K04615	1.88849	0.0078408	0.0328857	enriched	N.A.	GABBR	gamma-aminobutyric acid type B receptor
K04706	0.945413	0.00156211	0.00999476	enriched	core	PIAS1	E3 SUMO-protein ligase PIAS1
K04743	1.26076	0.000518501	0.00464224	enriched	core	CHST7	chondroitin 6-sulfotransferase 7 [EC:2.8.2.17]
K04752	0.223134	0.00091287	0.00682213	enriched	core	glnK	nitrogen regulatory protein P-II 2
K04754	0.431869	1.73323e-06	9.35943e-05	enriched	core	mlaA	phospholipid-binding lipoprotein MlaA
K04755	0.302027	1.52629e-05	0.00042898	enriched	core	fdx	ferredoxin, 2Fe-2S
K04758	0.340525	0.00727442	0.0311715	enriched	core	feoA	ferrous iron transport protein A
K04760	0.26719	0.00196298	0.0116859	enriched	core	greB	transcription elongation factor GreB
K04761	0.34932	5.80626e-05	0.00107595	enriched	core	oxyR	LysR family transcriptional regulator, hydrogen peroxide-inducible genes activator
K04765	0.185239	0.00578853	0.0261915	enriched	core	mazG	nucleoside triphosphate diphosphatase [EC:3.6.1.9]
K04770	0.37861	0.0104442	0.0408796	enriched	core	lonH	Lon-like ATP-dependent protease [EC:3.4.21.-]
K04774	0.232816	0.00397447	0.0196516	enriched	core	sohB	serine protease SohB [EC:3.4.21.-]
K04781	0.624494	0.00628478	0.027926	enriched	core	mbtI	salicylate synthetase [EC:5.4.4.2 4.2.99.21]
K04783	0.900737	0.00114707	0.00801644	enriched	core	irp5	yersiniabactin salicyl-AMP ligase [EC:6.3.2.-]
K04957	0.850073	0.0013768	0.00913143	enriched	core	HCN4	hyperpolarization activated cyclic nucleotide-gated potassium channel 4
K04958	1.72908	0.00173563	0.0107113	enriched	N.A.	ITPR1	inositol 1,4,5-triphosphate receptor type 1
K05051	1.08826	0.00220306	0.0126709	enriched	core	TAAR	trace amine associated receptor
K05088	2.02648	0.00324694	0.0168997	enriched	N.A.	ROS1	proto-oncogene tyrosine-protein kinase ROS [EC:2.7.10.1]
K05278	0.526049	0.00297449	0.0158278	enriched	core	FLS	flavonol synthase [EC:1.14.11.23]
K05290	2.69273	2.21332e-07	2.41272e-05	enriched	core	PIGK	phosphatidylinositol glycan, class K [EC:2.6.-.-]
K05296	0.460069	3.76977e-06	0.000160477	enriched	core	E1.1.1.51	3(or 17)beta-hydroxysteroid dehydrogenase [EC:1.1.1.51]
K05297	0.815852	0.000138464	0.00197438	enriched	core	E1.18.1.1	rubredoxin-NAD+ reductase [EC:1.18.1.1]
K05306	0.476042	0.000150677	0.00205351	enriched	core	phnX	phosphonoacetaldehyde hydrolase [EC:3.11.1.1]
K05315	1.63489	0.00159069	0.0101221	enriched	core	No annotation	No annotation
K05329	1.44251	0.0101242	0.0399218	enriched	N.A.	No annotation	No annotation
K05330	2.78202	5.19011e-05	0.00100228	enriched	core	KCNJN	potassium inwardly-rectifying channel subfamily J, other
K05339	0.694509	2.1138e-06	0.000106273	enriched	core	lrgB	holin-like protein LrgB
K05358	1.1761	3.37137e-06	0.000149519	enriched	core	quiA	quinate dehydrogenase (quinone) [EC:1.1.5.8]
K05367	0.230234	0.00141196	0.00931508	enriched	core	pbpC	penicillin-binding protein 1C [EC:2.4.1.-]
K05372	0.693547	0.000498577	0.00453974	enriched	core	ybtA	AraC family transcriptional regulator
K05499	0.296633	0.000433899	0.0041348	enriched	core	cytR	LacI family transcriptional regulator, repressor for deo operon, udp, cdd, tsx, nupC, and nupG
K05517	2.74007	1.54115e-08	3.26837e-06	enriched	core	tsx	nucleoside-specific channel-forming protein
K05523	0.958568	0.000908839	0.00682213	enriched	core	hchA	molecular chaperone Hsp31 and glyoxalase 3 [EC:4.2.1.130]
K05526	1.23043	7.2351e-07	5.18699e-05	enriched	core	astE	succinylglutamate desuccinylase [EC:3.5.1.96]
K05527	0.307866	0.00219452	0.0126467	enriched	core	bolA	BolA family transcriptional regulator, general stress-responsive regulator
K05528	0.336928	0.00687508	0.0298997	enriched	core	OCH1	alpha 1,6-mannosyltransferase [EC:2.4.1.232]
K05534	0.909322	0.0122876	0.0463526	enriched	core	HOC1	mannan polymerase II complex HOC1 subunit [EC:2.4.1.-]
K05539	0.434507	1.07448e-05	0.000333816	enriched	core	dusA	tRNA-dihydrouridine synthase A [EC:1.-.-.-]
K05541	0.755266	0.00191122	0.0114673	enriched	core	dusC	tRNA-dihydrouridine synthase C [EC:1.-.-.-]
K05548	0.533023	0.000304511	0.00326754	enriched	core	benK	MFS transporter, AAHS family, benzoate transport protein
K05549	0.752356	3.17953e-06	0.000146433	enriched	core	benA-xylX	benzoate/toluate 1,2-dioxygenase subunit alpha [EC:1.14.12.10 1.14.12.-]
K05550	0.524588	1.72733e-06	9.35943e-05	enriched	core	benB-xylY	benzoate/toluate 1,2-dioxygenase subunit beta [EC:1.14.12.10 1.14.12.-]
K05553	0.935112	0.00581925	0.0262801	enriched	core	actI3	minimal PKS acyl carrier protein
K05554	0.594448	0.0133475	0.0493457	enriched	core	actVII	aromatase [EC:4.2.1.-]
K05561	0.411002	0.00410468	0.0200826	enriched	core	phaD	multicomponent K+:H+ antiporter subunit D
K05564	0.465598	0.00391301	0.0193997	enriched	core	phaG	multicomponent K+:H+ antiporter subunit G
K05590	1.73204	7.40478e-05	0.00126641	enriched	core	srmB	ATP-dependent RNA helicase SrmB [EC:3.6.4.13]
K05591	1.03072	1.69475e-05	0.000467319	enriched	core	dbpA	ATP-independent RNA helicase DbpA [EC:3.6.4.13]
K05594	0.66915	0.00147168	0.00957908	enriched	core	elaB	ElaB protein
K05596	0.672962	0.00066027	0.00539313	enriched	core	iciA	LysR family transcriptional regulator, chromosome initiation inhibitor
K05597	1.16896	8.48876e-07	5.80709e-05	enriched	core	aspQ	glutamin-(asparagin-)ase [EC:3.5.1.38]
K05599	2.00364	1.09022e-10	6.69282e-08	enriched	core	antA	anthranilate 1,2-dioxygenase (deaminating, decarboxylating) large subunit [EC:1.14.12.1]
K05600	1.59737	0.000186029	0.00234578	enriched	core	antB	anthranilate 1,2-dioxygenase (deaminating, decarboxylating) small subunit [EC:1.14.12.1]
K05604	0.259583	0.0119611	0.0454147	enriched	core	CNDP1	beta-Ala-His dipeptidase [EC:3.4.13.20]
K05613	0.992836	0.0107186	0.0417434	enriched	core	SLC1A2	solute carrier family 1 (glial high affinity glutamate transporter), member 2
K05666	0.971834	0.001144	0.00800873	enriched	core	ABCC2	ATP-binding cassette, subfamily C (CFTR/MRP), member 2
K05685	0.185905	0.00610299	0.0272532	enriched	core	macB	macrolide transport system ATP-binding/permease protein [EC:3.6.3.-]
K05712	0.210802	0.00115881	0.00807432	enriched	core	mhpA	3-(3-hydroxy-phenyl)propionate hydroxylase [EC:1.14.13.127]
K05713	0.278761	3.47535e-05	0.000767737	enriched	core	mhpB	2,3-dihydroxyphenylpropionate 1,2-dioxygenase [EC:1.13.11.16]
K05725	1.44538	0.0120664	0.0456961	enriched	N.A.	PTK2	focal adhesion kinase 1 [EC:2.7.10.2]
K05774	0.951313	5.73653e-08	9.69723e-06	enriched	core	phnN	ribose 1,5-bisphosphokinase [EC:2.7.4.23]
K05780	0.572875	1.8157e-05	0.000491377	enriched	core	phnL	alpha-D-ribose 1-methylphosphonate 5-triphosphate synthase subunit PhnL [EC:2.7.8.37]
K05781	0.446146	7.12043e-05	0.00123407	enriched	core	phnK	putative phosphonate transport system ATP-binding protein
K05782	0.324688	0.00473165	0.0223894	enriched	core	benE	benzoate membrane transport protein
K05783	1.13243	9.3573e-07	6.0974e-05	enriched	core	benD-xylL	dihydroxycyclohexadiene carboxylate dehydrogenase [EC:1.3.1.25 1.3.1.-]
K05784	0.652339	0.000121156	0.00180535	enriched	core	benC-xylZ	benzoate/toluate 1,2-dioxygenase reductase component [EC:1.18.1.-]
K05786	0.325778	0.00567439	0.0258742	enriched	core	rarD	chloramphenicol-sensitive protein RarD
K05787	1.43865	0.00109562	0.00777806	enriched	core	hupA	DNA-binding protein HU-alpha
K05789	2.55519	2.15456e-05	0.000555991	enriched	core	wzzB	chain length determinant protein (polysaccharide antigen chain regulator)
K05791	0.789625	2.77658e-05	0.000659593	enriched	core	terZ	tellurium resistance protein TerZ
K05792	0.684671	0.000128631	0.00187939	enriched	core	terA	tellurite resistance protein TerA
K05793	0.680886	0.00493964	0.0231762	enriched	core	terB	tellurite resistance protein TerB
K05795	0.612025	0.000756151	0.00596332	enriched	core	terD	tellurium resistance protein TerD
K05797	0.289611	1.17717e-05	0.000353879	enriched	core	pchF	4-cresol dehydrogenase (hydroxylating) flavoprotein subunit [EC:1.17.99.1]
K05798	0.88232	5.82983e-07	4.59632e-05	enriched	core	leuO	LysR family transcriptional regulator, transcriptional activator for leuABCD operon
K05799	0.246859	0.00256188	0.0141889	enriched	core	pdhR	GntR family transcriptional regulator, transcriptional repressor for pyruvate dehydrogenase complex
K05800	0.696504	3.10037e-06	0.000145153	enriched	core	ybaO	Lrp/AsnC family transcriptional regulator
K05801	0.458585	9.68903e-05	0.0015355	enriched	core	djlA	DnaJ like chaperone protein
K05802	0.482367	3.19132e-06	0.000146433	enriched	core	mscK	potassium-dependent mechanosensitive channel
K05804	1.05346	7.46243e-05	0.00127064	enriched	core	rob	AraC family transcriptional regulator, mar-sox-rob regulon activator
K05805	0.374092	0.00111883	0.00788558	enriched	core	creA	CreA protein
K05812	0.770654	2.84222e-06	0.000135867	enriched	core	yfiP	DTW domain-containing protein
K05814	0.146254	0.0043211	0.0208961	enriched	core	ugpA	sn-glycerol 3-phosphate transport system permease protein
K05815	0.142465	0.00506533	0.0236234	enriched	core	ugpE	sn-glycerol 3-phosphate transport system permease protein
K05816	0.185399	0.00453079	0.0215967	enriched	core	ugpC	sn-glycerol 3-phosphate transport system ATP-binding protein [EC:3.6.3.20]
K05817	0.513499	1.33149e-05	0.000385372	enriched	core	hcaR	LysR family transcriptional regulator, hca operon transcriptional activator
K05818	0.770915	1.41313e-06	8.06962e-05	enriched	core	mhpR	IclR family transcriptional regulator, mhp operon transcriptional activator
K05819	0.347284	0.00112688	0.0079138	enriched	core	mhpT	MFS transporter, AAHS family, 3-hydroxyphenylpropionic acid transporter
K05834	0.242765	0.0056433	0.0257828	enriched	core	rhtB	homoserine/homoserine lactone efflux protein
K05835	1.04701	2.19719e-08	4.36309e-06	enriched	core	rhtC	threonine efflux protein
K05836	1.03393	9.21615e-07	6.0974e-05	enriched	core	hutC	GntR family transcriptional regulator, histidine utilization repressor
K05851	1.36517	8.74227e-06	0.000291342	enriched	core	cyaA	adenylate cyclase, class 1 [EC:4.6.1.1]
K05874	0.941816	9.04751e-05	0.00146978	enriched	core	tsr	methyl-accepting chemotaxis protein I, serine sensor receptor
K05875	1.34261	9.27162e-06	0.000302263	enriched	core	tar	methyl-accepting chemotaxis protein II, aspartate sensor receptor
K05877	1.69496	0.00172209	0.0106447	enriched	N.A.	tap	methyl-accepting chemotaxis protein IV, peptide sensor receptor
K05880	0.414837	0.00573921	0.0260983	enriched	core	dhaR	transcriptional activator for dhaKLM operon
K05895	0.360901	0.00258222	0.0142736	enriched	core	cobK-cbiJ	precorrin-6A/cobalt-precorrin-6A reductase [EC:1.3.1.54 1.3.1.106]
K05898	0.400419	8.31076e-05	0.00138481	enriched	core	kstD	3-oxosteroid 1-dehydrogenase [EC:1.3.99.4]
K05939	0.14439	0.0033275	0.0171959	enriched	core	aas	acyl-[acyl-carrier-protein]-phospholipid O-acyltransferase / long-chain-fatty-acid--[acyl-carrier-protein] ligase [EC:2.3.1.40 6.2.1.20]
K05977	1.68303	7.17903e-07	5.18699e-05	enriched	core	dszB	2'-hydroxybiphenyl-2-sulfinate desulfinase [EC:3.13.1.3]
K06076	0.261201	0.00398304	0.0196857	enriched	core	fadL	long-chain fatty acid transport protein
K06077	0.625357	0.000180615	0.00230259	enriched	core	slyB	outer membrane lipoprotein SlyB
K06079	0.637129	0.00278208	0.0150024	enriched	core	cutF	copper homeostasis protein (lipoprotein)
K06082	4.42223	1.12595e-05	0.000340236	enriched	N.A.	FARP2	FERM, RhoGEF and pleckstrin domain protein 2
[truncated: 1,166 more rows]
